# Supplementary material for: Identification of candidate genes harboring pathogenic variants in congenital heart disease and laterality defects in Chinese population
Source: Front Genet. 2025 May 8;16:1582718. doi: 10.3389/fgene.2025.1582718 (PMC12095028; doi:10.3389/fgene.2025.1582718)
Supplement: Supplementary file 1 [file Table1.xlsx]

## Sheet: Supplemental Table1
Published list of CHD-related genes
Gene Symbol	Ciliary gene	Reference
ABCC6	NO	Li et al. 2017
ABCC9	NO	Li et al. 2017;Jin et al. 2017
ABCD3	NO	Li et al. 2017;Jin et al. 2017
ABCE1	NO	Li et al. 2017
ABI3BP	NO	Li et al. 2017
ABRA	NO	Li et al. 2017
ACAN	NO	Jin et al. 2017
ACD	NO	Li et al. 2017
ACKR3	NO	Li et al. 2017;Ellesoe et al. 2017
ACO1	NO	Li et al. 2017
ACO2	NO	Li et al. 2017
ACP6	NO	Li et al. 2017;Zaidi et al. 2017
ACSL4	NO	Li et al. 2017
ACTA1	NO	Li et al. 2017
ACTA2	NO	Li et al. 2017;Zaidi et al. 2017
ACTB	NO	Li et al. 2017;Jin et al. 2017
ACTC1	NO	Ellesoe et al. 2017;Li et al. 2017;Zaidi et al. 2017
ACTL6A	NO	Li et al. 2017
ACTN1	NO	Li et al. 2017
ACTN2	NO	Li et al. 2017
ACVR1	NO	Ellesoe et al. 2017;Li et al. 2017;Zaidi et al. 2017
ACVR1C	NO	Li et al. 2017
ACVR2A	NO	Li et al. 2017
ACVR2B	NO	Ellesoe et al. 2017;Li et al. 2017;Jin et al. 2017;Zaidi et al. 2017
ADAM10	NO	Li et al. 2017
ADAM17	NO	Ellesoe et al. 2017;Li et al. 2017
ADAM19	NO	Ellesoe et al. 2017
ADAMTS10	NO	Li et al. 2017;Jin et al. 2017
ADAMTS14	NO	Li et al. 2017
ADAMTS15	NO	Li et al. 2017
ADAMTS5	NO	Li et al. 2017
ADAMTS6	NO	Li et al. 2017;Jin et al. 2017
ADAMTS7	NO	Li et al. 2017
ADAMTSL2	NO	Li et al. 2017
ADD3	NO	Li et al. 2017
ADGRG6	NO	Li et al. 2017
ADGRL4	NO	Li et al. 2017
ADNP	NO	Ellesoe et al. 2017;Jin et al. 2017
ADNP2	NO	Li et al. 2017
ADRB1	NO	Li et al. 2017
ADRB2	NO	Li et al. 2017
AFP	NO	Li et al. 2017
AGGF1	NO	Li et al. 2017
AGMO	NO	Li et al. 2017;Zaidi et al. 2017
AGRN	NO	Li et al. 2017
AHI1	YES	Li et al. 2017
AHNAK	NO	Li et al. 2017
AHRR	NO	Li et al. 2017
AHSA2	NO	Li et al. 2017;Zaidi et al. 2017
AHSP	NO	Li et al. 2017
AIF1	NO	Li et al. 2017
AIP	NO	Ellesoe et al. 2017
AK7	NO	Li et al. 2017
AKAP1	NO	Li et al. 2017
AKAP12	NO	Li et al. 2017
AKAP13	NO	Li et al. 2017
AKAP6	NO	Li et al. 2017
AKAP8	NO	Li et al. 2017
AKAP9	YES	Li et al. 2017;Zaidi et al. 2017
AKIRIN2	NO	Li et al. 2017
AKR1E2	NO	Li et al. 2017
AKT3	NO	Li et al. 2017
ALAS2	NO	Li et al. 2017
ALDH1A2	NO	Ellesoe et al. 2017;Li et al. 2017
ALX1	NO	Li et al. 2017
ALX3	NO	Li et al. 2017
AMER1	NO	Li et al. 2017
AMH	NO	Li et al. 2017
AMHR2	NO	Li et al. 2017
AMMECR1L	NO	Li et al. 2017
ANGPT1	NO	Li et al. 2017
ANGPT2	NO	Li et al. 2017
ANK2	NO	Li et al. 2017
ANK3	NO	Li et al. 2017
ANKHD1	NO	Li et al. 2017
ANKRD1	NO	Ellesoe et al. 2017;Li et al. 2017;Zaidi et al. 2017
ANKRD11	NO	Ellesoe et al. 2017;Jin et al. 2017
ANKRD23	NO	Li et al. 2017
ANKRD46	NO	Li et al. 2017
ANKS6	NO	Li et al. 2017;Jin et al. 2017
ANLN	NO	Li et al. 2017
ANXA1	NO	Li et al. 2017
ANXA5	NO	Li et al. 2017
AP1B1	NO	Jin et al. 2017
AP2B1	NO	Jin et al. 2017
APBB2	NO	Li et al. 2017
APC	NO	Li et al. 2017
APEX1	YES	Li et al. 2017
APH1A	NO	Li et al. 2017
APLN	NO	Li et al. 2017
APLNR	NO	Li et al. 2017
APOBEC2	NO	Li et al. 2017;Zaidi et al. 2017
ARFGAP2	NO	Li et al. 2017
ARHGAP18	NO	Li et al. 2017
ARHGAP31	NO	Li et al. 2017;Jin et al. 2017
ARHGDIA	NO	Li et al. 2017
ARHGEF11	NO	Li et al. 2017
ARHGEF7	NO	Li et al. 2017
ARID1A	NO	Ellesoe et al. 2017;Jin et al. 2017
ARL13B	YES	Li et al. 2017;Jin et al. 2017;Zaidi et al. 2017
ARL6	YES	Li et al. 2017;Jin et al. 2017
ARL6	NO	Li et al. 2017;Zaidi et al. 2017
ARL6IP1	NO	Li et al. 2017
ARMC1	NO	Li et al. 2017
ARMC4	YES	Ellesoe et al. 2017;Li et al. 2017;Jin et al. 2017
ARMCX1	NO	Li et al. 2017
ARNT2	NO	Li et al. 2017
ARRDC3	NO	Li et al. 2017
ARSB	NO	Ellesoe et al. 2017
ARX	NO	Li et al. 2017
ASCC3	NO	Li et al. 2017
ASNS	NO	Li et al. 2017
ASNSD1	NO	Li et al. 2017
ASXL1	NO	Li et al. 2017;Jin et al. 2017
ASXL2	NO	Li et al. 2017;Zaidi et al. 2017
ATE1	NO	Ellesoe et al. 2017;Li et al. 2017;Zaidi et al. 2017
ATG5	YES	Li et al. 2017
ATIC	NO	Li et al. 2017;Jin et al. 2017
ATP1A1	NO	Li et al. 2017
ATP1A2	NO	Li et al. 2017;Zaidi et al. 2017
ATP1B2	NO	Li et al. 2017
ATP2A2	NO	Ellesoe et al. 2017;Li et al. 2017
ATP2B1	NO	Li et al. 2017
ATP4A	NO	Li et al. 2017;Zaidi et al. 2017
ATP4B	NO	Li et al. 2017;Zaidi et al. 2017
ATP5J	NO	Li et al. 2017
ATP6V1F	NO	Li et al. 2017
ATP7A	NO	Li et al. 2017
ATRNL1	NO	Li et al. 2017
ATRX	NO	Li et al. 2017
AXIN1	NO	Li et al. 2017
B3GALT6	NO	Li et al. 2017;Jin et al. 2017
B3GAT3	NO	Ellesoe et al. 2017;Li et al. 2017
B3GLCT	NO	Ellesoe et al. 2017;Li et al. 2017
B4GALT4	NO	Li et al. 2017
B9D1	YES	Ellesoe et al. 2017
BACH2	NO	Li et al. 2017
BAG3	NO	Li et al. 2017
BAHCC1	NO	Li et al. 2017
BAZ1B	NO	Ellesoe et al. 2017
BBS1	YES	Li et al. 2017;Jin et al. 2017;Zaidi et al. 2017
BBS10	YES	Li et al. 2017;Jin et al. 2017;Zaidi et al. 2017
BBS12	YES	Li et al. 2017;Jin et al. 2017;Zaidi et al. 2017
BBS2	YES	Li et al. 2017;Jin et al. 2017;Zaidi et al. 2017
BBS4	YES	Li et al. 2017;Jin et al. 2017;Zaidi et al. 2017
BBS5	YES	Li et al. 2017;Jin et al. 2017;Zaidi et al. 2017
BBS7	YES	Li et al. 2017;Jin et al. 2017;Zaidi et al. 2017
BBS9	YES	Li et al. 2017;Jin et al. 2017;Zaidi et al. 2017
BCAS2	NO	Li et al. 2017
BCL11A	NO	Li et al. 2017;Zaidi et al. 2017
BCL2L11	NO	Li et al. 2017
BCL6	NO	Li et al. 2017;Zaidi et al. 2017
BCL9	NO	Li et al. 2017;Zaidi et al. 2017
BCL9L	NO	Li et al. 2017
BCOR	NO	Ellesoe et al. 2017;Li et al. 2017;Jin et al. 2017;Zaidi et al. 2017
BECN1	NO	Li et al. 2017
BEX3	NO	Li et al. 2017
BICC1	NO	Ellesoe et al. 2017;Li et al. 2017;Jin et al. 2017;Zaidi et al. 2017
BICDL1	NO	Li et al. 2017
BIN1	NO	Li et al. 2017
BIRC2	NO	Li et al. 2017
BIRC5	NO	Li et al. 2017
BMP2	NO	Li et al. 2017
BMP4	NO	Li et al. 2017;Zaidi et al. 2017
BMP5	NO	Li et al. 2017
BMP6	NO	Li et al. 2017
BMP7	NO	Li et al. 2017;Zaidi et al. 2017
BMP8A	NO	Li et al. 2017
BMP8B	NO	Li et al. 2017
BMPR1A	NO	Li et al. 2017;Zaidi et al. 2017
BMPR1B	NO	Li et al. 2017;Zaidi et al. 2017
BMPR2	NO	Ellesoe et al. 2017;Li et al. 2017;Zaidi et al. 2017
BNIP1	NO	Li et al. 2017
BOD1	NO	Li et al. 2017
BRAF	NO	Ellesoe et al. 2017;Li et al. 2017;Jin et al. 2017
BTG1	NO	Li et al. 2017
BTRC	NO	Li et al. 2017
BUB1B	NO	Li et al. 2017;Zaidi et al. 2017
BVES	NO	Li et al. 2017
BYSL	NO	Li et al. 2017
C10orf113	NO	Li et al. 2017
C12orf57	NO	Li et al. 2017
C14orf1	NO	Li et al. 2017
C18orf25	NO	Li et al. 2017
C1orf105	NO	Li et al. 2017
C1orf106	NO	Li et al. 2017;Zaidi et al. 2017
C1orf127	NO	Jin et al. 2017
C1orf131	NO	Li et al. 2017
C1orf54	NO	Li et al. 2017
C5orf15	NO	Li et al. 2017
C5orf42	YES	Jin et al. 2017
C6orf106	NO	Li et al. 2017
CA3	NO	Li et al. 2017
CA5A	NO	Li et al. 2017
CAB39	NO	Li et al. 2017
CACNA1C	NO	Ellesoe et al. 2017;Li et al. 2017;Jin et al. 2017
CACNA1D	NO	Li et al. 2017
CACNA2D2	NO	Li et al. 2017
CAD	NO	Li et al. 2017
CALB2	NO	Li et al. 2017
CALD1	NO	Li et al. 2017
CAMK2A	NO	Li et al. 2017
CAMK2B	NO	Li et al. 2017
CAMK2D	NO	Li et al. 2017
CAMK2G	NO	Li et al. 2017
CAND1	NO	Li et al. 2017
CAP2	NO	Li et al. 2017
CAPN7	NO	Li et al. 2017
CAPZB	NO	Li et al. 2017
CASP5	NO	Li et al. 2017
CASQ2	NO	Li et al. 2017
CAV1	NO	Li et al. 2017
CAV2	NO	Li et al. 2017
CAV3	NO	Li et al. 2017
CBFB	NO	Li et al. 2017
CBL	NO	Li et al. 2017;Jin et al. 2017
CBR1	NO	Li et al. 2017
CBX1	NO	Li et al. 2017
CC2D2A	YES	Ellesoe et al. 2017;Li et al. 2017;Jin et al. 2017
CCBE1	NO	Li et al. 2017
CCDC103	YES	Li et al. 2017;Jin et al. 2017
CCDC114	YES	Li et al. 2017;Jin et al. 2017
CCDC151	YES	Li et al. 2017;Jin et al. 2017
CCDC25	NO	Li et al. 2017
CCDC28B	YES	Li et al. 2017
CCDC39	YES	Ellesoe et al. 2017;Li et al. 2017;Jin et al. 2017;Zaidi et al. 2017
CCDC40	YES	Ellesoe et al. 2017;Li et al. 2017;Jin et al. 2017;Zaidi et al. 2017
CCDC88A	YES	Li et al. 2017
CCDC91	NO	Li et al. 2017
CCL21	NO	Li et al. 2017
CCM2	NO	Li et al. 2017
CCNB2	NO	Li et al. 2017
CCND1	NO	Li et al. 2017
CCNE2	NO	Li et al. 2017
CCNG1	NO	Li et al. 2017
CCNG2	NO	Li et al. 2017
CCNL1	NO	Li et al. 2017
CCR7	NO	Li et al. 2017
CCT2	NO	Li et al. 2017
CCT3	NO	Li et al. 2017
CCT4	NO	Li et al. 2017;Zaidi et al. 2017
CCT5	NO	Li et al. 2017
CCT7	NO	Li et al. 2017
CD320	NO	Li et al. 2017
CD34	NO	Li et al. 2017
CD36	NO	Li et al. 2017
CD46	NO	Li et al. 2017
CD5	NO	Li et al. 2017
CD96	NO	Li et al. 2017;Jin et al. 2017
CDC14B	YES	Li et al. 2017
CDC37	NO	Li et al. 2017
CDC73	NO	Li et al. 2017
CDCA7	NO	Li et al. 2017
CDH1	NO	Li et al. 2017
CDH2	NO	Li et al. 2017;Zaidi et al. 2017
CDH3	NO	Li et al. 2017
CDH5	NO	Li et al. 2017
CDK13	NO	Ellesoe et al. 2017
CDKN1C	NO	Li et al. 2017;Jin et al. 2017
CDKN2B	NO	Li et al. 2017
CDX1	NO	Li et al. 2017
CDYL	NO	Li et al. 2017
CENPF	NO	Li et al. 2017
CENPL	NO	Li et al. 2017
CEP290	YES	Ellesoe et al. 2017;Li et al. 2017;Jin et al. 2017
CEP41	YES	Li et al. 2017;Jin et al. 2017
CEP57	YES	Li et al. 2017;Jin et al. 2017
CER1	NO	Li et al. 2017;Zaidi et al. 2017
CFAP52	NO	Li et al. 2017
CFAP53	YES	Ellesoe et al. 2017;Li et al. 2017
CFC1	NO	Ellesoe et al. 2017;Li et al. 2017;Jin et al. 2017;Zaidi et al. 2017
CFC1B	NO	Ellesoe et al. 2017;Li et al. 2017
CFL1	NO	Li et al. 2017
CGA	NO	Li et al. 2017
CHCHD3	NO	Li et al. 2017
CHD1L	NO	Li et al. 2017;Zaidi et al. 2017
CHD4	NO	Ellesoe et al. 2017;Jin et al. 2017
CHD7	NO	Ellesoe et al. 2017;Li et al. 2017;Jin et al. 2017
CHRAC1	NO	Li et al. 2017;Zaidi et al. 2017
CHRD	NO	Ellesoe et al. 2017;Li et al. 2017;Zaidi et al. 2017
CHRM2	NO	Li et al. 2017
CHRM3	NO	Li et al. 2017
CHRNA1	NO	Li et al. 2017
CHRND	NO	Li et al. 2017
CHRNG	NO	Li et al. 2017
CHST3	NO	Li et al. 2017;Jin et al. 2017
CHSY1	NO	Li et al. 2017
CIB2	NO	Li et al. 2017
CIR1	NO	Li et al. 2017
CITED2	NO	Ellesoe et al. 2017;Li et al. 2017;Jin et al. 2017;Zaidi et al. 2017
CKMT2	NO	Li et al. 2017
CLASP1	YES	Li et al. 2017
CLDN7	NO	Li et al. 2017;Zaidi et al. 2017
CLEC4F	NO	Li et al. 2017
CLINT1	NO	Li et al. 2017
CLTA	NO	Li et al. 2017
CLTC	NO	Li et al. 2017
CLUAP1	YES	Li et al. 2017
CLUH	NO	Li et al. 2017
CLUL1	NO	Li et al. 2017;Zaidi et al. 2017
CMC2	NO	Li et al. 2017
CNBD2	NO	Li et al. 2017
CNGA1	NO	Li et al. 2017
CNNM4	NO	Li et al. 2017
CNOT1	NO	Li et al. 2017
CNOT6L	NO	Li et al. 2017
CNPY1	NO	Li et al. 2017
CNPY4	NO	Li et al. 2017
CNTRL	YES	Ellesoe et al. 2017;Jin et al. 2017
COBL	NO	Li et al. 2017
COL18A1	NO	Ellesoe et al. 2017;Li et al. 2017
COL1A1	NO	Li et al. 2017;Jin et al. 2017
COL1A2	NO	Li et al. 2017;Jin et al. 2017
COL21A1	NO	Li et al. 2017
COL23A1	NO	Li et al. 2017
COL2A1	NO	Li et al. 2017;Jin et al. 2017
COL3A1	NO	Li et al. 2017;Jin et al. 2017
COL4A6	NO	Li et al. 2017
COL5A1	NO	Jin et al. 2017
COL5A2	NO	Jin et al. 2017
COL9A1	NO	Li et al. 2017
COLEC12	NO	Li et al. 2017
COLGALT1	NO	Li et al. 2017
COMMD10	NO	Li et al. 2017
COMMD6	NO	Li et al. 2017
COMP	NO	Li et al. 2017
COPG2	NO	Li et al. 2017
COPZ2	NO	Li et al. 2017
COX5A	NO	Li et al. 2017
COX6C	NO	Li et al. 2017
COX7B	NO	Li et al. 2017;Jin et al. 2017
CPD	NO	Li et al. 2017
CPSF1	NO	Li et al. 2017
CPSF3	NO	Li et al. 2017
CPSF4	NO	Li et al. 2017
CRB2	NO	Li et al. 2017
CREBBP	NO	Ellesoe et al. 2017;Li et al. 2017;Jin et al. 2017;Zaidi et al. 2017
CRELD1	NO	Ellesoe et al. 2017;Li et al. 2017;Jin et al. 2017;Zaidi et al. 2017
CRHBP	NO	Li et al. 2017;Zaidi et al. 2017
CRIP2	NO	Li et al. 2017
CRISPLD2	NO	Li et al. 2017
CRKL	NO	Ellesoe et al. 2017;Li et al. 2017
CRLS1	NO	Li et al. 2017
CRX	NO	Li et al. 2017;Zaidi et al. 2017
CSNK1A1	NO	Li et al. 2017
CSNK1A1L	NO	Li et al. 2017
CSNK1D	YES	Li et al. 2017
CSNK1E	YES	Li et al. 2017
CSNK1G1	NO	Li et al. 2017
CSNK1G2	NO	Li et al. 2017
CSNK1G3	NO	Li et al. 2017
CSRP1	NO	Li et al. 2017;Zaidi et al. 2017
CSRP3	NO	Li et al. 2017
CST6	NO	Li et al. 2017
CSTA	NO	Li et al. 2017
CTBP1	NO	Li et al. 2017
CTBP2	NO	Li et al. 2017
CTNNA3	NO	Li et al. 2017;Zaidi et al. 2017
CTR9	NO	Li et al. 2017
CTTN	NO	Li et al. 2017
CUL1	NO	Li et al. 2017
CUL3	NO	Li et al. 2017
CUX1	NO	Li et al. 2017
CWC27	NO	Li et al. 2017
CWF19L2	NO	Li et al. 2017
CXADR	NO	Li et al. 2017
CXCL12	NO	Li et al. 2017
CXCL16	NO	Ellesoe et al. 2017
CXCR4	NO	Ellesoe et al. 2017;Jin et al. 2017
CXorf36	NO	Li et al. 2017
CYBA	NO	Li et al. 2017
CYBB	NO	Li et al. 2017
CYP51A1	NO	Ellesoe et al. 2017
CYR61	NO	Ellesoe et al. 2017
DAAM1	NO	Ellesoe et al. 2017;Li et al. 2017
DAND5	NO	Ellesoe et al. 2017;Li et al. 2017;Zaidi et al. 2017
DAPK3	NO	Li et al. 2017
DAPP1	NO	Li et al. 2017
DAW1	NO	Li et al. 2017;Jin et al. 2017
DCAF7	NO	Li et al. 2017
DCN	NO	Li et al. 2017
DCTN5	NO	Jin et al. 2017
DDR1	NO	Li et al. 2017
DDR2	NO	Li et al. 2017
DDX1	NO	Li et al. 2017
DDX11	NO	Li et al. 2017;Jin et al. 2017
DDX27	NO	Li et al. 2017
DDX46	NO	Li et al. 2017
DDX51	NO	Li et al. 2017
DEGS1	NO	Li et al. 2017
DES	NO	Li et al. 2017
DGCR2	NO	Li et al. 2017;Jin et al. 2017
DHCR24	NO	Li et al. 2017
DHCR7	NO	Ellesoe et al. 2017;Li et al. 2017;Jin et al. 2017;Zaidi et al. 2017
DHFR	NO	Li et al. 2017
DHH	NO	Li et al. 2017
DHX30	NO	Li et al. 2017
DHX38	NO	Li et al. 2017
DIAPH3	NO	Li et al. 2017
DICER1	NO	Li et al. 2017
DIP2B	NO	Li et al. 2017
DIS3L2	NO	Li et al. 2017
DISC1	YES	Li et al. 2017
DKC1	NO	Li et al. 2017
DLC1	NO	Li et al. 2017
DLD	NO	Li et al. 2017
DLG1	NO	Li et al. 2017
DLL1	NO	Ellesoe et al. 2017;Li et al. 2017;Zaidi et al. 2017
DLL3	NO	Li et al. 2017
DLL4	NO	Li et al. 2017
DMKN	NO	Li et al. 2017
DMRT2	NO	Li et al. 2017;Zaidi et al. 2017
DNAAF1	YES	Li et al. 2017;Zaidi et al. 2017;Jin et al. 2017
DNAAF2	YES	Li et al. 2017;Jin et al. 2017
DNAAF3	YES	Li et al. 2017;Jin et al. 2017
DNAAF4	YES	Jin et al. 2017
DNAAF5	YES	Li et al. 2017
DNAH11	YES	Ellesoe et al. 2017;Li et al. 2017;Jin et al. 2017
DNAH2	YES	Li et al. 2017;Zaidi et al. 2017
DNAH5	YES	Ellesoe et al. 2017;Li et al. 2017;Jin et al. 2017;Zaidi et al. 2017
DNAI1	YES	Ellesoe et al. 2017;Li et al. 2017;Jin et al. 2017;Zaidi et al. 2017
DNAI2	YES	Li et al. 2017;Jin et al. 2017;Zaidi et al. 2017
DNAJB4	NO	Li et al. 2017
DNAL1	YES	Li et al. 2017;Jin et al. 2017
DND1	NO	Li et al. 2017
DNM2	YES	Jin et al. 2017
DNPH1	NO	Li et al. 2017
DOCK1	NO	Ellesoe et al. 2017
DOCK11	NO	Li et al. 2017
DOCK6	NO	Li et al. 2017;Jin et al. 2017
DOLK	NO	Li et al. 2017;Zaidi et al. 2017
DPCD	YES	Ellesoe et al. 2017;Li et al. 2017
DPF3	NO	Li et al. 2017
DPM1	NO	Li et al. 2017
DPPA4	NO	Li et al. 2017;Zaidi et al. 2017
DPT	NO	Li et al. 2017
DPY19L1	NO	Li et al. 2017
DPYSL2	NO	Li et al. 2017
DRC1	YES	Ellesoe et al. 2017;Li et al. 2017;Jin et al. 2017
DSC1	NO	Li et al. 2017
DSC2	NO	Li et al. 2017
DSCAML1	NO	Li et al. 2017
DSG1	NO	Li et al. 2017
DSG2	NO	Li et al. 2017
DSP	NO	Li et al. 2017
DST	NO	Li et al. 2017
DTNA	NO	Li et al. 2017
DTNBP1	NO	Li et al. 2017
DTX1	NO	Li et al. 2017
DTX2	NO	Li et al. 2017
DTX3	NO	Li et al. 2017
DTX3L	NO	Li et al. 2017
DTX4	NO	Li et al. 2017
DUSP16	NO	Li et al. 2017
DVL1	NO	Ellesoe et al. 2017;Li et al. 2017;Zaidi et al. 2017
DVL2	NO	Ellesoe et al. 2017;Li et al. 2017;Zaidi et al. 2017
DVL3	NO	Ellesoe et al. 2017;Li et al. 2017
DYNC2H1	YES	Ellesoe et al. 2017;Li et al. 2017;Jin et al. 2017
DYRK1A	NO	Ellesoe et al. 2017
DYRK1B	NO	Li et al. 2017
DYSF	NO	Li et al. 2017
DZIP1	YES	Li et al. 2017;Zaidi et al. 2017
E2F4	YES	Li et al. 2017
E2F5	NO	Li et al. 2017
E2F6	NO	Li et al. 2017
EAF1	NO	Li et al. 2017
EAF2	NO	Li et al. 2017
EAPP	NO	Li et al. 2017
EBF3	NO	Li et al. 2017
ECE1	NO	Ellesoe et al. 2017;Jin et al. 2017
EDN1	NO	Ellesoe et al. 2017
EDNRA	NO	Ellesoe et al. 2017
EDNRB	NO	Li et al. 2017
EED	NO	Li et al. 2017;Zaidi et al. 2017
EEF1AKMT1	NO	Li et al. 2017
EFHD2	NO	Li et al. 2017
EFR3A	NO	Li et al. 2017
EFTUD2	NO	Li et al. 2017;Jin et al. 2017
EGLN1	NO	Li et al. 2017
EHMT1	NO	Ellesoe et al. 2017;Li et al. 2017;Jin et al. 2017;Zaidi et al. 2017
EIF2B2	NO	Li et al. 2017
EIF2S2	NO	Li et al. 2017
EIF2S3	NO	Li et al. 2017
EIF3D	NO	Li et al. 2017
EIF3E	NO	Li et al. 2017
EIF3G	NO	Li et al. 2017
EIF3H	NO	Li et al. 2017
EIF3M	NO	Li et al. 2017
EIF4A1	NO	Li et al. 2017
ELF5	NO	Li et al. 2017
ELMO1	NO	Li et al. 2017
ELMO2	NO	Li et al. 2017
ELN	NO	Li et al. 2017;Jin et al. 2017;Zaidi et al. 2017
ELOC	NO	Li et al. 2017
EMC2	NO	Li et al. 2017
EMCN	NO	Li et al. 2017
EMD	NO	Li et al. 2017
EMILIN3	NO	Li et al. 2017
ENPP1	NO	Li et al. 2017
EOGT	NO	Li et al. 2017;Jin et al. 2017
EP300	NO	Ellesoe et al. 2017;Li et al. 2017;Zaidi et al. 2017
EPAS1	NO	Ellesoe et al. 2017
EPB41	NO	Li et al. 2017
EPB41L2	NO	Li et al. 2017
EPB41L5	NO	Li et al. 2017
EPC2	NO	Li et al. 2017
EPHB4	NO	Li et al. 2017
ESCO2	NO	Li et al. 2017;Jin et al. 2017;Zaidi et al. 2017
ESRRG	NO	Li et al. 2017
ETFDH	NO	Li et al. 2017
EVC	NO	Ellesoe et al. 2017;Li et al. 2017;Jin et al. 2017;Zaidi et al. 2017
EVC2	NO	Ellesoe et al. 2017;Li et al. 2017;Jin et al. 2017;Zaidi et al. 2017
EXOC6	NO	Li et al. 2017
EXOC7	NO	Li et al. 2017
EXOSC8	NO	Li et al. 2017
EYA1	NO	Ellesoe et al. 2017;Li et al. 2017
EZH1	NO	Li et al. 2017;Zaidi et al. 2017
FABP4	NO	Li et al. 2017
FADS3	NO	Li et al. 2017
FAM109B	NO	Li et al. 2017
FAM111A	NO	Li et al. 2017
FAM162A	NO	Li et al. 2017
FAM173B	NO	Li et al. 2017
FAM198B	NO	Li et al. 2017
FAM32A	NO	Li et al. 2017
FAM58A	NO	Li et al. 2017
FAM76B	NO	Li et al. 2017
FAM91A1	NO	Li et al. 2017
FAM92A	YES	Li et al. 2017
FANCA	NO	Li et al. 2017
FANCC	NO	Li et al. 2017
FANCD2	NO	Li et al. 2017
FANCE	NO	Li et al. 2017
FBLN1	NO	Ellesoe et al. 2017
FBLN2	NO	Li et al. 2017
FBLN5	NO	Li et al. 2017
FBN1	NO	Ellesoe et al. 2017;Li et al. 2017;Jin et al. 2017;Zaidi et al. 2017
FBN2	NO	Li et al. 2017;Jin et al. 2017;Zaidi et al. 2017
FBXO7	NO	Li et al. 2017
FBXW11	NO	Li et al. 2017
FERMT2	NO	Li et al. 2017
FES	NO	Ellesoe et al. 2017
FEZ2	NO	Li et al. 2017
FGD1	NO	Li et al. 2017
FGF10	NO	Ellesoe et al. 2017
FGF19	NO	Ellesoe et al. 2017
FGF4	NO	Li et al. 2017
FGF8	NO	Li et al. 2017;Jin et al. 2017;Zaidi et al. 2017
FGFR1	NO	Li et al. 2017;Jin et al. 2017;Zaidi et al. 2017
FGFR2	NO	Ellesoe et al. 2017;Li et al. 2017
FGFR3	NO	Ellesoe et al. 2017
FGFRL1	NO	Ellesoe et al. 2017
FHL1	NO	Li et al. 2017
FIBIN	NO	Li et al. 2017
FIBP	NO	Li et al. 2017;Zaidi et al. 2017
FIG4	NO	Li et al. 2017;Jin et al. 2017
FIGN	NO	Li et al. 2017
FKBP1A	NO	Ellesoe et al. 2017
FKBP1B	NO	Li et al. 2017
FKTN	NO	Jin et al. 2017
FLNA	YES	Ellesoe et al. 2017;Li et al. 2017;Jin et al. 2017;Zaidi et al. 2017
FLNB	NO	Li et al. 2017
FLNC	NO	Li et al. 2017
FLRT2	NO	Li et al. 2017
FLT1	NO	Li et al. 2017
FMC1	NO	Li et al. 2017
FMO5	NO	Li et al. 2017;Zaidi et al. 2017
FN1	NO	Li et al. 2017
FOLR2	NO	Li et al. 2017
FOXA2	NO	Li et al. 2017;Zaidi et al. 2017
FOXC1	NO	Ellesoe et al. 2017;Li et al. 2017;Jin et al. 2017;Zaidi et al. 2017
FOXC2	NO	Ellesoe et al. 2017;Li et al. 2017;Jin et al. 2017
FOXF1	NO	Li et al. 2017
FOXH1	NO	Ellesoe et al. 2017;Li et al. 2017;Zaidi et al. 2017
FOXI3	NO	Li et al. 2017
FOXJ1	YES	Ellesoe et al. 2017;Li et al. 2017;Jin et al. 2017;Zaidi et al. 2017
FOXL1	NO	Li et al. 2017
FOXL2	NO	Ellesoe et al. 2017;Li et al. 2017;Zaidi et al. 2017
FOXM1	NO	Li et al. 2017
FOXN4	NO	Li et al. 2017
FOXO3	NO	Li et al. 2017
FOXP1	NO	Ellesoe et al. 2017
FRAS1	NO	Li et al. 2017
FREM2	NO	Li et al. 2017;Jin et al. 2017
FRG1	NO	Li et al. 2017
FST	NO	Li et al. 2017
FSTL1	NO	Li et al. 2017
FTO	NO	Li et al. 2017;Jin et al. 2017;Zaidi et al. 2017
FTSJ3	NO	Li et al. 2017
FUT8	NO	Li et al. 2017
FUZ	YES	Ellesoe et al. 2017;Jin et al. 2017
FXR1	NO	Li et al. 2017
FYCO1	NO	Li et al. 2017
FZD2	NO	Li et al. 2017
G6PC3	NO	Li et al. 2017
GADL1	NO	Li et al. 2017;Zaidi et al. 2017
GALNT11	YES	Li et al. 2017;Zaidi et al. 2017
GANAB	NO	Li et al. 2017
GAP43	NO	Li et al. 2017
GART	NO	Li et al. 2017
GAS1	NO	Li et al. 2017
GATA4	NO	Ellesoe et al. 2017;Li et al. 2017;Jin et al. 2017;Zaidi et al. 2017
GATA5	NO	Ellesoe et al. 2017;Li et al. 2017;Zaidi et al. 2017
GATA6	NO	Ellesoe et al. 2017;Li et al. 2017;Jin et al. 2017;Zaidi et al. 2017
GBE1	NO	Ellesoe et al. 2017
GBX2	NO	Ellesoe et al. 2017
GCOM1	NO	Li et al. 2017
GDF1	NO	Ellesoe et al. 2017;Li et al. 2017;Jin et al. 2017;Zaidi et al. 2017
GDF3	NO	Ellesoe et al. 2017
GDF5	NO	Li et al. 2017
GDF6	NO	Li et al. 2017
GDF7	NO	Li et al. 2017
GFPT1	NO	Li et al. 2017
GGA3	NO	Li et al. 2017
GHITM	NO	Li et al. 2017
GHRL	NO	Li et al. 2017
GJA1	NO	Ellesoe et al. 2017;Li et al. 2017;Jin et al. 2017;Zaidi et al. 2017
GJA3	NO	Li et al. 2017
GJA5	NO	Ellesoe et al. 2017;Li et al. 2017;Zaidi et al. 2017
GJA8	NO	Li et al. 2017;Zaidi et al. 2017
GJA9	NO	Li et al. 2017;Zaidi et al. 2017
GJC1	NO	Li et al. 2017
GLCCI1	NO	Li et al. 2017
GLE1	NO	Li et al. 2017
GLI1	NO	Li et al. 2017
GLI2	NO	Li et al. 2017
GLI3	NO	Li et al. 2017;Jin et al. 2017
GLRX3	NO	Li et al. 2017
GLT8D2	NO	Li et al. 2017
GMPPA	NO	Li et al. 2017
GNB4	NO	Li et al. 2017
GNB5	NO	Li et al. 2017
GNG11	NO	Li et al. 2017
GNL3	NO	Li et al. 2017
GPATCH8	NO	Li et al. 2017
GPC3	NO	Ellesoe et al. 2017;Li et al. 2017;Jin et al. 2017;Zaidi et al. 2017
GPC4	NO	Li et al. 2017
GPC6	NO	Li et al. 2017;Jin et al. 2017
GPCPD1	NO	Li et al. 2017
GPR153	NO	Li et al. 2017
GPR161	NO	Li et al. 2017;Zaidi et al. 2017
GPRC6A	NO	Li et al. 2017;Zaidi et al. 2017
GPRIN3	NO	Li et al. 2017
GRB14	NO	Li et al. 2017
GRIP2	NO	Li et al. 2017
GRK3	NO	Li et al. 2017
GSK3B	NO	Li et al. 2017;Zaidi et al. 2017
GSN	YES	Li et al. 2017
GSPT1	NO	Li et al. 2017
GSPT2	NO	Li et al. 2017
GTF2I	NO	Li et al. 2017
GTPBP1	NO	Li et al. 2017
GTPBP4	NO	Li et al. 2017
GYG1	NO	Li et al. 2017
HABP4	NO	Li et al. 2017
HACD1	NO	Li et al. 2017
HACD2	NO	Li et al. 2017
HADHA	NO	Ellesoe et al. 2017
HAND1	NO	Li et al. 2017;Zaidi et al. 2017
HAND2	NO	Ellesoe et al. 2017;Li et al. 2017;Zaidi et al. 2017
HAPLN1	NO	Li et al. 2017
HAS2	NO	Ellesoe et al. 2017;Li et al. 2017
HBE1	NO	Li et al. 2017
HBEGF	NO	Ellesoe et al. 2017;Li et al. 2017
HBG1	NO	Li et al. 2017
HCCS	NO	Li et al. 2017;Jin et al. 2017
HCFC1	NO	Li et al. 2017
HCN1	NO	Li et al. 2017
HCN2	NO	Li et al. 2017
HCN3	NO	Li et al. 2017
HCN4	NO	Li et al. 2017
HDAC1	NO	Li et al. 2017
HDAC2	NO	Li et al. 2017
HDAC4	NO	Li et al. 2017
HDAC6	YES	Li et al. 2017
HDDC2	NO	Li et al. 2017
HDHD2	NO	Li et al. 2017
HEATR1	NO	Li et al. 2017
HEATR5A	NO	Li et al. 2017
HEATR5B	NO	Li et al. 2017
HECTD1	NO	Ellesoe et al. 2017;Jin et al. 2017
HEG1	NO	Ellesoe et al. 2017;Li et al. 2017
HES1	NO	Li et al. 2017;Zaidi et al. 2017
HES4	NO	Li et al. 2017;Zaidi et al. 2017
HES5	NO	Li et al. 2017
HES7	NO	Li et al. 2017
HEY1	NO	Li et al. 2017
HEY2	NO	Ellesoe et al. 2017;Li et al. 2017;Zaidi et al. 2017
HHAT	NO	Li et al. 2017
HHEX	NO	Ellesoe et al. 2017
HHIP	NO	Li et al. 2017
HINFP	NO	Li et al. 2017
HIRA	NO	Li et al. 2017
HMGCR	NO	Li et al. 2017
HMOX2	NO	Ellesoe et al. 2017
HMX3	NO	Li et al. 2017
HNF1B	NO	Li et al. 2017
HNRNPH2	NO	Li et al. 2017
HNRNPLL	NO	Li et al. 2017
HOPX	NO	Li et al. 2017
HOXA1	NO	Ellesoe et al. 2017;Li et al. 2017;Jin et al. 2017;Zaidi et al. 2017
HOXA3	NO	Ellesoe et al. 2017
HOXB5	NO	Li et al. 2017
HOXC13	NO	Li et al. 2017
HOXD13	NO	Li et al. 2017
HPCAL1	NO	Li et al. 2017
HPGD	NO	Ellesoe et al. 2017
HRAS	NO	Ellesoe et al. 2017;Li et al. 2017;Jin et al. 2017
HSD11B1	NO	Li et al. 2017
HSDL2	NO	Li et al. 2017
HSPA5	NO	Li et al. 2017
HSPA9	NO	Li et al. 2017
HSPB11	YES	Ellesoe et al. 2017;Li et al. 2017
HSPB2	NO	Li et al. 2017
HSPB3	NO	Li et al. 2017
HSPB7	NO	Li et al. 2017
HSPG2	NO	Ellesoe et al. 2017;Li et al. 2017
HTRA3	NO	Li et al. 2017
HTT	YES	Li et al. 2017
HUNK	NO	Li et al. 2017
HUWE1	NO	Li et al. 2017
HYDIN	YES	Li et al. 2017
HYLS1	YES	Li et al. 2017
ICE1	NO	Li et al. 2017
ID1	NO	Li et al. 2017
ID2	NO	Li et al. 2017;Zaidi et al. 2017
ID3	NO	Li et al. 2017
ID4	NO	Li et al. 2017
IDUA	NO	Ellesoe et al. 2017
IER2	NO	Li et al. 2017;Zaidi et al. 2017
IFNG	NO	Li et al. 2017
IFT122	YES	Ellesoe et al. 2017;Li et al. 2017;Jin et al. 2017;Zaidi et al. 2017
IFT140	YES	Jin et al. 2017
IFT172	YES	Ellesoe et al. 2017;Li et al. 2017;Zaidi et al. 2017
IFT20	YES	Li et al. 2017;Zaidi et al. 2017
IFT27	YES	Li et al. 2017
IFT43	YES	Li et al. 2017
IFT57	YES	Li et al. 2017;Zaidi et al. 2017
IFT74	YES	Ellesoe et al. 2017;Li et al. 2017;Jin et al. 2017
IFT80	YES	Li et al. 2017;Jin et al. 2017
IFT88	YES	Ellesoe et al. 2017;Li et al. 2017;Zaidi et al. 2017
IGBP1	NO	Li et al. 2017
IGF1R	NO	Li et al. 2017
IGF2	NO	Li et al. 2017
IGF2R	NO	Ellesoe et al. 2017
IGFBP4	NO	Li et al. 2017;Zaidi et al. 2017
IGFBP5	NO	Li et al. 2017;Zaidi et al. 2017
IGFBP7	NO	Li et al. 2017
IHH	NO	Li et al. 2017;Zaidi et al. 2017
IK	NO	Li et al. 2017
IL10RB	NO	Li et al. 2017
IL3RA	NO	Li et al. 2017
ILF3	NO	Li et al. 2017
ILK	NO	Li et al. 2017
INHBA	NO	Li et al. 2017
INHBB	NO	Li et al. 2017
INHBC	NO	Li et al. 2017
INHBE	NO	Li et al. 2017
INTS8	NO	Li et al. 2017
INVS	NO	Ellesoe et al. 2017;Li et al. 2017;Jin et al. 2017
IPO4	NO	Li et al. 2017
IPPK	NO	Li et al. 2017;Zaidi et al. 2017
IQGAP1	NO	Li et al. 2017
IRF2BP2	NO	Li et al. 2017
IRF2BPL	NO	Li et al. 2017
IRX1	NO	Li et al. 2017
IRX4	NO	Ellesoe et al. 2017;Li et al. 2017
IRX5	NO	Li et al. 2017;Jin et al. 2017
ISL1	NO	Li et al. 2017;Zaidi et al. 2017
ITGA8	NO	Li et al. 2017
ITGAV	NO	Li et al. 2017
ITGB1	NO	Li et al. 2017
ITGB1BP2	NO	Li et al. 2017
ITM2C	NO	Li et al. 2017
JAG1	NO	Ellesoe et al. 2017;Li et al. 2017;Jin et al. 2017;Zaidi et al. 2017
JAG2	NO	Li et al. 2017
JARID2	NO	Ellesoe et al. 2017;Li et al. 2017
JAZF1	NO	Li et al. 2017;Zaidi et al. 2017
JMJD6	NO	Ellesoe et al. 2017
JPH2	NO	Li et al. 2017
JUN	NO	Ellesoe et al. 2017
JUNB	NO	Li et al. 2017
JUP	NO	Li et al. 2017
KANK1	NO	Li et al. 2017
KANSL1	NO	Jin et al. 2017
KARS	NO	Li et al. 2017
KAT2A	NO	Li et al. 2017
KAT2B	NO	Li et al. 2017
KAT6A	NO	Ellesoe et al. 2017
KAT6B	NO	Li et al. 2017;Jin et al. 2017
KCNA5	NO	Li et al. 2017
KCNE1	NO	Li et al. 2017;Zaidi et al. 2017
KCNH1	NO	Li et al. 2017
KCNH6	NO	Li et al. 2017
KCNJ1	NO	Li et al. 2017
KCNJ11	NO	Li et al. 2017
KCNJ2	NO	Li et al. 2017;Zaidi et al. 2017
KCNN3	NO	Li et al. 2017
KCNQ1	NO	Li et al. 2017;Zaidi et al. 2017
KCTD1	NO	Li et al. 2017
KCTD15	NO	Li et al. 2017
KDM5A	NO	Li et al. 2017
KDM5B	NO	Li et al. 2017
KDM6A	NO	Ellesoe et al. 2017;Li et al. 2017
KHDRBS3	NO	Li et al. 2017
KIAA0232	NO	Li et al. 2017
KIAA0368	NO	Li et al. 2017
KIAA1109	NO	Li et al. 2017
KIAA1841	NO	Li et al. 2017;Zaidi et al. 2017
KIF13A	NO	Li et al. 2017
KIF15	NO	Ellesoe et al. 2017
KIF1BP	NO	Li et al. 2017
KIF2A	NO	Li et al. 2017
KIF3A	YES	Ellesoe et al. 2017;Li et al. 2017;Zaidi et al. 2017
KIF3B	YES	Li et al. 2017;Zaidi et al. 2017
KIF3C	YES	Li et al. 2017;Zaidi et al. 2017
KIF7	NO	Ellesoe et al. 2017;Li et al. 2017;Jin et al. 2017
KIFAP3	YES	Li et al. 2017;Zaidi et al. 2017
KLF13	NO	Li et al. 2017;Zaidi et al. 2017
KLF4	NO	Li et al. 2017
KLF6	NO	Li et al. 2017
KLF7	NO	Li et al. 2017
KLHL21	NO	Li et al. 2017
KLHL31	NO	Li et al. 2017
KLHL41	NO	Li et al. 2017
KMT2A	NO	Ellesoe et al. 2017;Jin et al. 2017
KMT2D	NO	Ellesoe et al. 2017;Li et al. 2017;Jin et al. 2017
KMT2E	NO	Li et al. 2017
KMT5B	NO	Li et al. 2017
KPNA1	NO	Li et al. 2017
KRAS	NO	Ellesoe et al. 2017;Li et al. 2017;Jin et al. 2017
KRBA1	NO	Li et al. 2017
KRI1	NO	Li et al. 2017
KRIT1	NO	Li et al. 2017
KRT1	NO	Li et al. 2017
KRT25	NO	Li et al. 2017
KRT26	NO	Li et al. 2017
KRT73	NO	Li et al. 2017
KRT74	NO	Li et al. 2017
KRTDAP	NO	Li et al. 2017
L3MBTL3	NO	Li et al. 2017
LAMA2	NO	Li et al. 2017
LAMA4	NO	Li et al. 2017
LAMB1	NO	Li et al. 2017
LAMB2	NO	Li et al. 2017
LAMB4	NO	Li et al. 2017
LAMC1	NO	Li et al. 2017
LARGE1	NO	Li et al. 2017
LBR	NO	Ellesoe et al. 2017;Li et al. 2017;Jin et al. 2017;Zaidi et al. 2017
LCOR	NO	Li et al. 2017
LDB3	NO	Li et al. 2017
LEFTY1	NO	Ellesoe et al. 2017;Li et al. 2017;Zaidi et al. 2017
LEFTY2	NO	Ellesoe et al. 2017;Li et al. 2017;Jin et al. 2017;Zaidi et al. 2017
LEMD3	NO	Li et al. 2017;Zaidi et al. 2017
LEO1	NO	Li et al. 2017
LFNG	NO	Li et al. 2017
LGALS7	NO	Li et al. 2017
LGR6	NO	Li et al. 2017
LHFP	NO	Li et al. 2017
LIFR	NO	Li et al. 2017
LIG1	NO	Li et al. 2017
LIMS1	NO	Li et al. 2017
LIMS2	NO	Li et al. 2017
LIN28A	NO	Ellesoe et al. 2017
LIN37	NO	Li et al. 2017
LLPH	NO	Li et al. 2017;Li et al. 2017;Zaidi et al. 2017
LMNA	NO	Li et al. 2017
LMNB1	NO	Li et al. 2017
LMO7	NO	Li et al. 2017
LMOD3	NO	Li et al. 2017
LONP2	NO	Li et al. 2017
LOX	NO	Ellesoe et al. 2017;Jin et al. 2017
LOXL2	NO	Li et al. 2017
LPAR1	NO	Li et al. 2017
LPIN1	NO	Li et al. 2017;Zaidi et al. 2017
LPL	NO	Li et al. 2017
LRP1	NO	Li et al. 2017;Jin et al. 2017
LRP2	NO	Li et al. 2017;Jin et al. 2017;Zaidi et al. 2017
LRP5	NO	Li et al. 2017
LRPPRC	NO	Li et al. 2017
LRRC10	NO	Li et al. 2017
LRRC15	NO	Li et al. 2017
LRRC39	NO	Li et al. 2017
LRRC6	YES	Li et al. 2017;Zaidi et al. 2017
LRRK2	NO	Li et al. 2017
LTBP1	NO	Ellesoe et al. 2017;Li et al. 2017;Jin et al. 2017
LTBP4	NO	Jin et al. 2017
LTV1	NO	Li et al. 2017
LUZP1	NO	Ellesoe et al. 2017
LZTFL1	YES	Li et al. 2017
LZTR1	NO	Li et al. 2017
MAML1	NO	Li et al. 2017
MAML2	NO	Li et al. 2017
MAML3	NO	Li et al. 2017
MANBA	NO	Li et al. 2017
MANEA	NO	Li et al. 2017
MANF	NO	Li et al. 2017
MAP2K1	NO	Ellesoe et al. 2017;Li et al. 2017;Jin et al. 2017
MAP2K2	NO	Li et al. 2017;Jin et al. 2017
MAP2K7	NO	Li et al. 2017
MAPK1	NO	Li et al. 2017
MAPK3	NO	Li et al. 2017
MAPK8IP3	NO	Li et al. 2017
MAPKAP1	NO	Li et al. 2017
MARK2	NO	Li et al. 2017;Zaidi et al. 2017
MAT2B	NO	Li et al. 2017
MAX	NO	Li et al. 2017;Zaidi et al. 2017
MB	NO	Li et al. 2017
MBD4	NO	Ellesoe et al. 2017;Li et al. 2017
MBNL2	NO	Li et al. 2017
MBOAT2	NO	Li et al. 2017
MCCC2	NO	Li et al. 2017
MCM3AP	NO	Li et al. 2017
MCPH1	NO	Li et al. 2017
MEA1	NO	Li et al. 2017
MED10	NO	Li et al. 2017
MED12	NO	Li et al. 2017;Jin et al. 2017
MED13L	NO	Ellesoe et al. 2017;Li et al. 2017;Jin et al. 2017;Zaidi et al. 2017
MED14	NO	Li et al. 2017
MED19	NO	Li et al. 2017
MED20	NO	Li et al. 2017
MEF2A	NO	Li et al. 2017;Zaidi et al. 2017
MEF2C	NO	Li et al. 2017;Zaidi et al. 2017
MEGF8	NO	Ellesoe et al. 2017;Li et al. 2017;Jin et al. 2017
MEIS1	NO	Li et al. 2017
MELK	NO	Li et al. 2017
MEOX2	NO	Li et al. 2017
MESP1	NO	Ellesoe et al. 2017
MESP2	NO	Li et al. 2017
MEST	NO	Li et al. 2017
METAP2	NO	Li et al. 2017
METTL16	NO	Li et al. 2017;Zaidi et al. 2017
METTL21C	NO	Li et al. 2017
MFAP2	NO	Li et al. 2017
MFAP5	NO	Li et al. 2017
MFNG	NO	Li et al. 2017
MGA	NO	Li et al. 2017
MGAT1	NO	Ellesoe et al. 2017;Li et al. 2017;Zaidi et al. 2017
MGMT	NO	Li et al. 2017
MGP	NO	Li et al. 2017;Jin et al. 2017;Zaidi et al. 2017
MGRN1	NO	Ellesoe et al. 2017;Li et al. 2017
MIA	NO	Li et al. 2017
MIB1	NO	Li et al. 2017
MID1	NO	Ellesoe et al. 2017;Li et al. 2017;Jin et al. 2017;Zaidi et al. 2017
MINK1	NO	Li et al. 2017
MIOS	NO	Li et al. 2017
MIR129-2	NO	Li et al. 2017
MIXL1	NO	Li et al. 2017
MKI67	NO	Li et al. 2017
MKKS	YES	Ellesoe et al. 2017;Li et al. 2017;Jin et al. 2017;Zaidi et al. 2017
MKL2	NO	Ellesoe et al. 2017
MKRN2	NO	Ellesoe et al. 2017
MKS1	YES	Ellesoe et al. 2017;Li et al. 2017;Jin et al. 2017;Zaidi et al. 2017
MLF1	NO	Li et al. 2017
MLIP	NO	Li et al. 2017
MMP15	NO	Li et al. 2017
MMP16	NO	Li et al. 2017
MMP21	NO	Ellesoe et al. 2017;Li et al. 2017;Jin et al. 2017
MMRN1	NO	Li et al. 2017
MNDA	NO	Li et al. 2017;Zaidi et al. 2017
MNS1	YES	Li et al. 2017
MOSPD1	NO	Li et al. 2017
MPHOSPH6	NO	Li et al. 2017
MPP5	NO	Li et al. 2017
MPPE1	NO	Li et al. 2017
MROH3P	NO	Li et al. 2017;Zaidi et al. 2017
MRPS10	NO	Li et al. 2017
MRPS12	NO	Li et al. 2017
MRPS24	NO	Li et al. 2017
MSX1	NO	Li et al. 2017;Zaidi et al. 2017
MSX2	NO	Li et al. 2017;Zaidi et al. 2017
MTBP	NO	Li et al. 2017
MTMR2	NO	Li et al. 2017
MUS81	NO	Ellesoe et al. 2017
MYB	NO	Li et al. 2017
MYBBP1A	NO	Li et al. 2017
MYBPC3	NO	Li et al. 2017
MYC	NO	Li et al. 2017
MYCN	NO	Ellesoe et al. 2017;Li et al. 2017
MYEF2	NO	Li et al. 2017
MYF6	NO	Li et al. 2017
MYH10	NO	Ellesoe et al. 2017;Li et al. 2017;Jin et al. 2017;Zaidi et al. 2017
MYH11	NO	Li et al. 2017;Zaidi et al. 2017
MYH3	NO	Li et al. 2017
MYH6	NO	Ellesoe et al. 2017;Li et al. 2017;Jin et al. 2017;Zaidi et al. 2017
MYH7	NO	Ellesoe et al. 2017;Li et al. 2017
MYH7B	NO	Li et al. 2017
MYH9	NO	Li et al. 2017
MYL2	NO	Li et al. 2017
MYL3	NO	Li et al. 2017
MYL4	NO	Li et al. 2017
MYL7	NO	Li et al. 2017
MYLK3	NO	Li et al. 2017
MYO5A	NO	Li et al. 2017
MYO9B	NO	Li et al. 2017
MYOM1	NO	Li et al. 2017
MYOM2	NO	Li et al. 2017
MYOM3	NO	Li et al. 2017
MYOZ2	NO	Li et al. 2017
MYRF	NO	Li et al. 2017
N4BP1	NO	Li et al. 2017
NAA10	NO	Li et al. 2017
NAA15	NO	Li et al. 2017
NAA38	NO	Li et al. 2017
NACA	NO	Li et al. 2017
NANP	NO	Li et al. 2017
NAT8	NO	Jin et al. 2017
NBEA	NO	Li et al. 2017
NCBP2	NO	Li et al. 2017
NCF1	NO	Li et al. 2017
NCF2	NO	Li et al. 2017
NCKAP1	NO	Li et al. 2017
NCL	NO	Li et al. 2017
NCOR2	NO	Ellesoe et al. 2017;Li et al. 2017
NCSTN	NO	Li et al. 2017
NDE1	YES	Li et al. 2017
NDRG4	NO	Li et al. 2017
NDST1	NO	Jin et al. 2017
NDUFA13	NO	Li et al. 2017
NDUFA2	NO	Li et al. 2017
NDUFA4	NO	Li et al. 2017
NDUFB2	NO	Li et al. 2017
NDUFB3	NO	Li et al. 2017
NDUFS4	NO	Li et al. 2017
NDUFS5	NO	Li et al. 2017
NEB	NO	Li et al. 2017
NEBL	NO	Li et al. 2017
NEDD4L	NO	Li et al. 2017
NEK1	YES	Li et al. 2017;Jin et al. 2017
NEK2	YES	Li et al. 2017;Zaidi et al. 2017
NEK8	NO	Ellesoe et al. 2017;Li et al. 2017;Jin et al. 2017
NEXN	NO	Li et al. 2017
NF1	NO	Ellesoe et al. 2017;Li et al. 2017;Jin et al. 2017;Zaidi et al. 2017
NFATC1	NO	Ellesoe et al. 2017;Li et al. 2017;Zaidi et al. 2017
NFATC3	NO	Li et al. 2017;Zaidi et al. 2017
NFATC4	NO	Li et al. 2017;Zaidi et al. 2017
NFE2L1	NO	Li et al. 2017
NFIX	NO	Li et al. 2017
NFYC	NO	Li et al. 2017
NHP2	NO	Ellesoe et al. 2017;Li et al. 2017
NID2	NO	Li et al. 2017
NIPBL	NO	Ellesoe et al. 2017;Li et al. 2017;Jin et al. 2017;Zaidi et al. 2017
NIPSNAP3A	NO	Li et al. 2017
NISCH	NO	Li et al. 2017
NKAP	NO	Li et al. 2017
NKD1	NO	Li et al. 2017;Zaidi et al. 2017
NKD2	NO	Li et al. 2017
NKX2-1	NO	Ellesoe et al. 2017;Li et al. 2017
NKX2-2	NO	Li et al. 2017
NKX2-5	NO	Ellesoe et al. 2017;Jin et al. 2017;Zaidi et al. 2017;Li2007
NKX2-6	NO	Ellesoe et al. 2017;Li et al. 2017;Jin et al. 2017;Zaidi et al. 2017
NKX3-1	NO	Li et al. 2017
NKX3-2	NO	Zaidi et al. 2017
NMD3	NO	Li et al. 2017
NME2	NO	Li et al. 2017
NME7	NO	Ellesoe et al. 2017;Li et al. 2017
NME8	YES	Li et al. 2017;Zaidi et al. 2017;Jin et al. 2017
NMRK2	NO	Li et al. 2017
NOC3L	NO	Li et al. 2017
NODAL	NO	Ellesoe et al. 2017;Li et al. 2017;Jin et al. 2017;Zaidi et al. 2017
NOG	NO	Li et al. 2017
NOL10	NO	Li et al. 2017
NOLC1	NO	Li et al. 2017
NOP10	NO	Li et al. 2017
NOP2	NO	Li et al. 2017
NOP56	NO	Li et al. 2017
NOP58	NO	Li et al. 2017
NOS3	NO	Ellesoe et al. 2017
NOTCH1	YES	Ellesoe et al. 2017;Li et al. 2017;Jin et al. 2017;Zaidi et al. 2017
NOTCH2	NO	Ellesoe et al. 2017;Li et al. 2017;Jin et al. 2017;Zaidi et al. 2017
NOTCH2NL	NO	Li et al. 2017;Zaidi et al. 2017
NOTCH3	NO	Li et al. 2017;Zaidi et al. 2017
NOTCH4	NO	Li et al. 2017;Zaidi et al. 2017
NOTO	YES	Li et al. 2017;Zaidi et al. 2017
NPC2	NO	Li et al. 2017
NPHP3	YES	Ellesoe et al. 2017;Li et al. 2017;Jin et al. 2017;Zaidi et al. 2017
NPHP4	YES	Ellesoe et al. 2017;Li et al. 2017;Jin et al. 2017
NPNT	NO	Li et al. 2017
NPPA	NO	Li et al. 2017;Zaidi et al. 2017
NPPB	NO	Li et al. 2017
NPRL3	NO	Ellesoe et al. 2017
NR1D2	NO	Ellesoe et al. 2017
NR2F2	NO	Ellesoe et al. 2017;Li et al. 2017;Jin et al. 2017
NRAS	NO	Li et al. 2017;Jin et al. 2017
NREP	NO	Li et al. 2017
NRK	NO	Li et al. 2017
NRP1	NO	Ellesoe et al. 2017;Li et al. 2017
NSD1	NO	Ellesoe et al. 2017;Li et al. 2017;Jin et al. 2017;Zaidi et al. 2017
NSDHL	NO	Li et al. 2017;Jin et al. 2017
NTF3	NO	Ellesoe et al. 2017;Li et al. 2017
NTRK3	NO	Ellesoe et al. 2017
NUB1	NO	Li et al. 2017
NUCB1	NO	Li et al. 2017
NUDT4	NO	Li et al. 2017
NUF2	NO	Li et al. 2017
NUMB	NO	Li et al. 2017
NUMBL	NO	Li et al. 2017;Zaidi et al. 2017
NUP188	NO	Li et al. 2017;Zaidi et al. 2017
NUP54	NO	Li et al. 2017
NUP62	NO	Li et al. 2017
NUS1	NO	Li et al. 2017
NXN	NO	Ellesoe et al. 2017
NXT2	NO	Li et al. 2017
OBSCN	NO	Li et al. 2017
OCRL	YES	Li et al. 2017
ODAM	NO	Li et al. 2017
OFD1	YES	Li et al. 2017;Jin et al. 2017;Zaidi et al. 2017
OGT	NO	Li et al. 2017
OLFM1	NO	Li et al. 2017
OLFML2A	NO	Li et al. 2017
OLIG2	NO	Li et al. 2017
OMD	NO	Li et al. 2017
OPA1	NO	Li et al. 2017
ORAI1	NO	Li et al. 2017
OS9	NO	Li et al. 2017
OSR1	NO	Li et al. 2017;Zaidi et al. 2017
OTUD1	NO	Li et al. 2017
PACS1	NO	Ellesoe et al. 2017
PAFAH1B1	YES	Li et al. 2017
PAK1	NO	Li et al. 2017
PANX1	NO	Li et al. 2017
PANX2	NO	Li et al. 2017
PANX3	NO	Li et al. 2017
PAPOLA	NO	Li et al. 2017
PAPOLG	NO	Li et al. 2017;Zaidi et al. 2017
PARD6G	NO	Li et al. 2017
PARP1	NO	Li et al. 2017
PARVA	YES	Ellesoe et al. 2017
PATZ1	NO	Ellesoe et al. 2017
PAWR	NO	Li et al. 2017
PAX2	NO	Li et al. 2017
PAX3	NO	Ellesoe et al. 2017;Li et al. 2017
PBX3	NO	Li et al. 2017
PCDH18	NO	Li et al. 2017
PCDHGA2	NO	Li et al. 2017
PCMTD2	NO	Li et al. 2017;Zaidi et al. 2017
PCNT	YES	Li et al. 2017;Zaidi et al. 2017
PCOLCE	NO	Li et al. 2017
PCSK5	NO	Ellesoe et al. 2017;Li et al. 2017;Jin et al. 2017;Zaidi et al. 2017
PCSK6	NO	Ellesoe et al. 2017;Li et al. 2017
PDCD10	NO	Li et al. 2017
PDCD7	NO	Li et al. 2017
PDE2A	NO	Jin et al. 2017
PDGFRA	NO	Ellesoe et al. 2017
PDK3	NO	Li et al. 2017
PDLIM5	NO	Li et al. 2017
PDLIM7	NO	Li et al. 2017
PDPN	NO	Li et al. 2017
PDS5A	NO	Ellesoe et al. 2017
PDS5B	NO	Ellesoe et al. 2017;Li et al. 2017
PDSS1	NO	Li et al. 2017
PDZRN3	NO	Li et al. 2017
PEG10	NO	Li et al. 2017
PELI1	NO	Li et al. 2017
PENK	NO	Li et al. 2017
PEX1	NO	Li et al. 2017;Jin et al. 2017;Zaidi et al. 2017
PEX13	NO	Li et al. 2017;Jin et al. 2017;Zaidi et al. 2017
PFDN2	NO	Li et al. 2017
PFKM	NO	Li et al. 2017
PHC1	NO	Ellesoe et al. 2017
PHEX	NO	Li et al. 2017
PHGDH	NO	Jin et al. 2017
PHIP	NO	Li et al. 2017
PHLDA3	NO	Li et al. 2017
PHYHD1	NO	Li et al. 2017;Zaidi et al. 2017
PI16	NO	Li et al. 2017
PI4KA	NO	Li et al. 2017
PIFO	NO	Ellesoe et al. 2017;Li et al. 2017;Zaidi et al. 2017
PIGA	NO	Li et al. 2017
PIGN	NO	Li et al. 2017
PIGT	NO	Li et al. 2017
PIK3CA	NO	Li et al. 2017
PIK3R2	NO	Li et al. 2017
PIK3R4	NO	Li et al. 2017
PIKFYVE	NO	Ellesoe et al. 2017
PITX2	NO	Ellesoe et al. 2017;Li et al. 2017;Jin et al. 2017;Zaidi et al. 2017
PKD1	NO	Ellesoe et al. 2017;Li et al. 2017;Jin et al. 2017
PKD1L1	NO	Ellesoe et al. 2017;Li et al. 2017;Jin et al. 2017;Zaidi et al. 2017
PKD2	NO	Ellesoe et al. 2017;Li et al. 2017;Jin et al. 2017;Zaidi et al. 2017
PKIA	NO	Li et al. 2017
PKIG	NO	Li et al. 2017
PKP2	NO	Li et al. 2017
PKP4	NO	Li et al. 2017
PLAC9	NO	Li et al. 2017
PLAGL1	NO	Li et al. 2017;Zaidi et al. 2017
PLCE1	NO	Ellesoe et al. 2017
PLCG1	NO	Li et al. 2017
PLEKHA7	NO	Li et al. 2017
PLEKHM3	NO	Li et al. 2017
PLK1	YES	Li et al. 2017
PLK4	YES	Li et al. 2017
PLN	NO	Li et al. 2017
PLOD1	NO	Jin et al. 2017
PLPP3	NO	Li et al. 2017
PLXNA1	NO	Li et al. 2017
PLXND1	NO	Ellesoe et al. 2017;Jin et al. 2017
PNN	NO	Ellesoe et al. 2017
POC1B	YES	Li et al. 2017
POGK	NO	Li et al. 2017
POGZ	NO	Li et al. 2017
POLA1	NO	Li et al. 2017
POLL	NO	Li et al. 2017
POLR1C	NO	Li et al. 2017
POLR1D	NO	Li et al. 2017
POLR2M	NO	Li et al. 2017
POLR3F	NO	Li et al. 2017
POPDC2	NO	Li et al. 2017
POSTN	NO	Li et al. 2017
PPIC	NO	Li et al. 2017
PPM1A	NO	Li et al. 2017
PPM1K	NO	Li et al. 2017;Zaidi et al. 2017
PPP1R12A	NO	Li et al. 2017
PPP1R12B	NO	Li et al. 2017
PPP1R14C	NO	Li et al. 2017
PPP1R3B	NO	Li et al. 2017
PPP1R3C	NO	Li et al. 2017
PPP1R3E	NO	Li et al. 2017
PPP2CA	NO	Li et al. 2017
PPP2CB	NO	Li et al. 2017
PPP2R1A	YES	Li et al. 2017
PPP2R1B	NO	Li et al. 2017
PPP3CA	NO	Li et al. 2017;Zaidi et al. 2017
PPP4R1	NO	Li et al. 2017
PQBP1	NO	Li et al. 2017;Jin et al. 2017
PQBP1	NO	Li et al. 2017;Zaidi et al. 2017
PRCP	NO	Li et al. 2017
PRDM1	NO	Ellesoe et al. 2017;Jin et al. 2017
PRDM16	NO	Li et al. 2017
PRDM5	NO	Li et al. 2017
PRICKLE1	YES	Li et al. 2017;Jin et al. 2017
PRKAB2	NO	Li et al. 2017;Zaidi et al. 2017
PRKACA	YES	Li et al. 2017
PRKACB	NO	Li et al. 2017
PRKACG	NO	Li et al. 2017
PRKAG2	NO	Li et al. 2017
PRKAR1A	NO	Li et al. 2017
PRKAR2A	NO	Li et al. 2017
PRKCI	NO	Li et al. 2017
PRKCSH	NO	Li et al. 2017
PRKD1	NO	Li et al. 2017
PRKX	NO	Li et al. 2017
PRMT1	NO	Li et al. 2017
PROX1	NO	Li et al. 2017;Zaidi et al. 2017
PRPF3	NO	Li et al. 2017
PRPF31	NO	Li et al. 2017
PRPF4B	NO	Li et al. 2017
PRRX1	NO	Li et al. 2017
PSAT1	NO	Li et al. 2017
PSEN1	NO	Ellesoe et al. 2017;Li et al. 2017
PSEN2	NO	Li et al. 2017
PSENEN	NO	Li et al. 2017
PSKH1	NO	Jin et al. 2017
PSMA6	NO	Li et al. 2017
PSMB1	NO	Li et al. 2017
PSMC1	NO	Li et al. 2017
PSMD12	NO	Li et al. 2017
PTCH1	NO	Li et al. 2017;Zaidi et al. 2017
PTCH2	NO	Li et al. 2017;Zaidi et al. 2017
PTCRA	NO	Li et al. 2017
PTEN	NO	Li et al. 2017;Jin et al. 2017
PTGER4	NO	Ellesoe et al. 2017
PTGES3	NO	Li et al. 2017
PTGS2	NO	Ellesoe et al. 2017
PTK2	NO	Li et al. 2017
PTK7	NO	Ellesoe et al. 2017;Jin et al. 2017
PTPN11	NO	Ellesoe et al. 2017;Li et al. 2017;Jin et al. 2017;Zaidi et al. 2017
PTPN21	NO	Li et al. 2017
PTPRF	NO	Li et al. 2017
PUS7	NO	Li et al. 2017
PXDC1	NO	Li et al. 2017
PYGB	NO	Li et al. 2017
QARS	NO	Li et al. 2017
QDPR	NO	Li et al. 2017
QKI	NO	Li et al. 2017
RAB10	NO	Li et al. 2017;Zaidi et al. 2017
RAB11A	YES	Li et al. 2017
RAB23	YES	Li et al. 2017;Jin et al. 2017;Zaidi et al. 2017
RAB28	NO	Li et al. 2017
RACK1	NO	Li et al. 2017
RAD21	NO	Li et al. 2017;Jin et al. 2017
RAD51C	NO	Li et al. 2017
RAD52	NO	Li et al. 2017
RAE1	NO	Li et al. 2017
RAF1	NO	Ellesoe et al. 2017;Li et al. 2017;Jin et al. 2017
RAI1	NO	Li et al. 2017;Jin et al. 2017;Zaidi et al. 2017
RAI2	NO	Li et al. 2017;Zaidi et al. 2017
RANGRF	NO	Li et al. 2017
RAPGEF2	NO	Li et al. 2017
RAPGEF5	NO	Li et al. 2017;Zaidi et al. 2017
RARB	NO	Li et al. 2017
RARS	NO	Li et al. 2017
RAVER1	NO	Li et al. 2017
RBCK1	NO	Li et al. 2017
RBFOX3	NO	Li et al. 2017
RBL1	NO	Li et al. 2017
RBL2	NO	Li et al. 2017
RBM10	NO	Ellesoe et al. 2017;Li et al. 2017;Jin et al. 2017
RBM24	NO	Li et al. 2017
RBM8A	NO	Jin et al. 2017
RBPJ	NO	Li et al. 2017
RBPJL	NO	Li et al. 2017
RBX1	NO	Li et al. 2017
RCAN2	NO	Li et al. 2017
RCL1	NO	Li et al. 2017
RDH10	NO	Ellesoe et al. 2017
RDH14	NO	Li et al. 2017
RECQL4	NO	Li et al. 2017
REL	NO	Li et al. 2017;Zaidi et al. 2017
RERE	NO	Ellesoe et al. 2017
RFC3	NO	Li et al. 2017
RFNG	NO	Li et al. 2017
RFX2	YES	Li et al. 2017;Zaidi et al. 2017
RFX3	YES	Ellesoe et al. 2017;Li et al. 2017;Zaidi et al. 2017
RGL1	NO	Li et al. 2017
RHAG	NO	Li et al. 2017
RHOA	NO	Li et al. 2017
RHOJ	NO	Li et al. 2017
RIN2	NO	Li et al. 2017
RIPPLY3	NO	Ellesoe et al. 2017
RIT1	NO	Ellesoe et al. 2017;Jin et al. 2017
RMI2	NO	Li et al. 2017
RNF113A	NO	Li et al. 2017
RNF14	NO	Li et al. 2017
RNF20	NO	Ellesoe et al. 2017;Li et al. 2017
RNF32	NO	Li et al. 2017
RNF4	NO	Ellesoe et al. 2017
RNF44	NO	Li et al. 2017
RNU4ATAC	NO	Jin et al. 2017
ROBO1	NO	Ellesoe et al. 2017;Li et al. 2017;Jin et al. 2017
ROCK1	NO	Li et al. 2017
ROCK2	NO	Li et al. 2017;Zaidi et al. 2017
ROR2	NO	Ellesoe et al. 2017;Li et al. 2017;Jin et al. 2017;Zaidi et al. 2017
RP2	NO	Li et al. 2017
RPA1	NO	Li et al. 2017
RPGRIP1	NO	Li et al. 2017
RPGRIP1L	YES	Ellesoe et al. 2017;Li et al. 2017;Jin et al. 2017;Zaidi et al. 2017
RPL11	NO	Jin et al. 2017
RPL14	NO	Li et al. 2017
RPL35A	NO	Jin et al. 2017
RPL5	NO	Jin et al. 2017
RPL7L1	NO	Li et al. 2017
RPS10	NO	Jin et al. 2017
RPS17	NO	Jin et al. 2017
RPS19	NO	Li et al. 2017;Jin et al. 2017
RPS24	NO	Jin et al. 2017
RPS26	NO	Jin et al. 2017
RPS3A	NO	Li et al. 2017
RPS4Y2	NO	Li et al. 2017
RPS6KA3	NO	Li et al. 2017
RPS6KB1	NO	Li et al. 2017
RPS6KB2	NO	Li et al. 2017
RPS7	NO	Li et al. 2017;Jin et al. 2017
RPSA	NO	Li et al. 2017
RRBP1	NO	Li et al. 2017
RRP1	NO	Li et al. 2017
RSPH1	YES	Li et al. 2017
RSPH4A	YES	Li et al. 2017;Jin et al. 2017
RSPH6A	NO	Li et al. 2017
RSPH9	YES	Li et al. 2017;Jin et al. 2017
RSPO3	NO	Li et al. 2017
RSRC1	NO	Li et al. 2017
RSU1	NO	Li et al. 2017
RTF1	NO	Li et al. 2017
RTTN	YES	Li et al. 2017;Zaidi et al. 2017
RUFY2	NO	Li et al. 2017
RUNX1T1	NO	Li et al. 2017
RUNX2	NO	Li et al. 2017;Zaidi et al. 2017
RUVBL1	NO	Li et al. 2017
RUVBL2	NO	Li et al. 2017
RXRA	NO	Ellesoe et al. 2017;Ellesoe et al. 2017
RYR1	NO	Ellesoe et al. 2017
RYR2	NO	Li et al. 2017
S100A3	NO	Li et al. 2017
S100A4	NO	Li et al. 2017
S100Z	NO	Li et al. 2017;Zaidi et al. 2017
S1PR1	NO	Li et al. 2017
S1PR2	NO	Li et al. 2017
SAFB2	NO	Li et al. 2017
SALL1	NO	Ellesoe et al. 2017;Li et al. 2017;Jin et al. 2017;Zaidi et al. 2017
SALL4	NO	Ellesoe et al. 2017;Li et al. 2017;Zaidi et al. 2017
SARS	NO	Li et al. 2017
SASS6	NO	Li et al. 2017
SBNO1	NO	Li et al. 2017
SCHIP1	NO	Li et al. 2017
SCN1A	NO	Li et al. 2017
SCN1B	NO	Li et al. 2017
SCN2A	NO	Li et al. 2017
SCN4B	NO	Li et al. 2017
SCN5A	NO	Li et al. 2017
SDAD1	NO	Li et al. 2017
SDC2	NO	Li et al. 2017;Zaidi et al. 2017
SEC24B	NO	Ellesoe et al. 2017
SEC61A1	NO	Li et al. 2017
SELENOH	NO	Li et al. 2017
SELENON	NO	Li et al. 2017
SEMA3C	NO	Ellesoe et al. 2017
SEMA3D	NO	Ellesoe et al. 2017
SEMA3E	NO	Li et al. 2017;Jin et al. 2017;Zaidi et al. 2017
SENP2	NO	Li et al. 2017
SERF1B	NO	Li et al. 2017
SERINC4	NO	Li et al. 2017
SERPINB5	NO	Li et al. 2017
SERPINH1	NO	Li et al. 2017
SERTAD4	NO	Li et al. 2017
SESN1	NO	Li et al. 2017;Zaidi et al. 2017
SETBP1	NO	Li et al. 2017;Jin et al. 2017
SETD5	NO	Li et al. 2017
SETD7	NO	Li et al. 2017
SETDB2	NO	Li et al. 2017
SF1	NO	Li et al. 2017
SF3B4	NO	Li et al. 2017;Jin et al. 2017
SF3B5	NO	Li et al. 2017
SFPQ	NO	Li et al. 2017
SFRP1	NO	Li et al. 2017
SGCD	NO	Li et al. 2017
SGCG	NO	Li et al. 2017
SGK1	NO	Li et al. 2017
SGMS1	NO	Li et al. 2017
SH3PXD2B	NO	Ellesoe et al. 2017;Jin et al. 2017
SHC2	NO	Li et al. 2017
SHH	NO	Li et al. 2017;Jin et al. 2017;Zaidi et al. 2017
SHOC2	NO	Ellesoe et al. 2017;Li et al. 2017;Jin et al. 2017;Zaidi et al. 2017
SHOX2	NO	Li et al. 2017
SHROOM3	NO	Ellesoe et al. 2017;Li et al. 2017
SIRT1	NO	Ellesoe et al. 2017
SIX6	NO	Li et al. 2017
SKI	NO	Li et al. 2017;Jin et al. 2017
SKIV2L	NO	Li et al. 2017
SKP1	NO	Li et al. 2017
SKP1P2	NO	Li et al. 2017
SLC17A6	NO	Li et al. 2017
SLC25A1	NO	Li et al. 2017
SLC25A13	NO	Li et al. 2017
SLC25A3	NO	Li et al. 2017
SLC25A37	NO	Li et al. 2017
SLC27A6	NO	Li et al. 2017
SLC29A3	NO	Li et al. 2017
SLC2A10	NO	Li et al. 2017;Zaidi et al. 2017
SLC4A1	NO	Li et al. 2017
SLC4A7	NO	Li et al. 2017
SLC6A9	NO	Li et al. 2017
SLC8A1	NO	Li et al. 2017
SLCO2A1	NO	Ellesoe et al. 2017
SLCO3A1	NO	Li et al. 2017
SLIT2	NO	Li et al. 2017
SLN	NO	Li et al. 2017
SMAD1	NO	Li et al. 2017
SMAD2	NO	Li et al. 2017;Zaidi et al. 2017
SMAD3	NO	Li et al. 2017;Jin et al. 2017
SMAD4	NO	Li et al. 2017;Jin et al. 2017
SMAD5	NO	Li et al. 2017;Zaidi et al. 2017
SMAD6	NO	Ellesoe et al. 2017;Li et al. 2017;Jin et al. 2017
SMAD7	NO	Ellesoe et al. 2017;Li et al. 2017
SMAD9	NO	Li et al. 2017
SMARCA4	NO	Ellesoe et al. 2017;Li et al. 2017;Jin et al. 2017
SMARCAL1	NO	Li et al. 2017
SMARCB1	NO	Jin et al. 2017
SMARCD3	NO	Li et al. 2017;Zaidi et al. 2017
SMARCE1	NO	Jin et al. 2017
SMC3	NO	Jin et al. 2017
SMC4	NO	Li et al. 2017
SMO	NO	Li et al. 2017;Zaidi et al. 2017
SMOC1	NO	Li et al. 2017
SMPX	NO	Li et al. 2017
SMS	NO	Jin et al. 2017
SMTNL2	NO	Li et al. 2017
SMURF1	NO	Li et al. 2017
SMURF2	NO	Li et al. 2017
SMYD1	NO	Ellesoe et al. 2017;Li et al. 2017
SMYD3	NO	Li et al. 2017
SNAI1	NO	Li et al. 2017;Zaidi et al. 2017
SNAP91	NO	Li et al. 2017
SNCA	NO	Li et al. 2017
SNF8	NO	Li et al. 2017
SNIP1	NO	Li et al. 2017
SNRK	NO	Li et al. 2017
SNRNP200	NO	Li et al. 2017
SNRNP48	NO	Li et al. 2017
SNRPD1	NO	Li et al. 2017
SNW1	NO	Li et al. 2017
SNX10	YES	Li et al. 2017
SNX17	NO	Jin et al. 2017
SNX18	NO	Li et al. 2017
SNX2	NO	Li et al. 2017
SNX3	NO	Li et al. 2017
SNX6	NO	Li et al. 2017
SOCS1	NO	Li et al. 2017
SORBS2	NO	Li et al. 2017
SOS1	NO	Ellesoe et al. 2017;Li et al. 2017;Jin et al. 2017;Zaidi et al. 2017
SOX11	NO	Ellesoe et al. 2017
SOX17	NO	Li et al. 2017;Zaidi et al. 2017
SOX2	NO	Li et al. 2017;Jin et al. 2017
SOX4	NO	Ellesoe et al. 2017
SOX7	NO	Li et al. 2017
SOX9	NO	Li et al. 2017;Jin et al. 2017
SP1	NO	Li et al. 2017
SP3	NO	Li et al. 2017
SPAG7	NO	Li et al. 2017
SPARCL1	NO	Li et al. 2017
SPINK5	NO	Li et al. 2017
SPNS2	NO	Li et al. 2017
SPRED1	NO	Li et al. 2017
SPRR4	NO	Li et al. 2017
SPRY2	NO	Li et al. 2017
SPSB4	NO	Li et al. 2017
SPTAN1	NO	Li et al. 2017
SPTB	NO	Li et al. 2017
SRA1	NO	Li et al. 2017
SRCAP	NO	Li et al. 2017
SRF	NO	Li et al. 2017;Zaidi et al. 2017
SRI	NO	Li et al. 2017
SRP14	NO	Li et al. 2017
SRP19	NO	Li et al. 2017
SRPX	NO	Li et al. 2017
SRRT	NO	Li et al. 2017
SRSF10	NO	Ellesoe et al. 2017
SS18	NO	Li et al. 2017
SSR1	NO	Ellesoe et al. 2017
STAB1	NO	Li et al. 2017
STAG2	NO	Li et al. 2017
STAMBP	NO	Li et al. 2017;Jin et al. 2017
STIL	NO	Li et al. 2017;Zaidi et al. 2017
STK36	YES	Li et al. 2017
STK4	NO	Ellesoe et al. 2017
STRA6	NO	Ellesoe et al. 2017;Li et al. 2017;Jin et al. 2017
STX16	NO	Li et al. 2017
STX8	NO	Li et al. 2017
STXBP3	NO	Li et al. 2017
SUDS3	NO	Li et al. 2017
SUFU	NO	Ellesoe et al. 2017;Li et al. 2017;Jin et al. 2017;Zaidi et al. 2017
SUGT1	NO	Li et al. 2017
SULF1	NO	Li et al. 2017
SULT1E1	NO	Li et al. 2017
SUPT16H	NO	Li et al. 2017
SUPT3H	NO	Li et al. 2017;Zaidi et al. 2017
SUPT5H	NO	Li et al. 2017
SUPT6H	NO	Li et al. 2017
SURF1	NO	Li et al. 2017
SURF6	NO	Li et al. 2017
SUSD6	NO	Li et al. 2017
SVBP	NO	Li et al. 2017
SVIL	NO	Li et al. 2017
SYNPO2L	NO	Li et al. 2017
SYPL2	NO	Li et al. 2017
T	NO	Li et al. 2017
TAB1	NO	Ellesoe et al. 2017;Jin et al. 2017
TAB2	NO	Ellesoe et al. 2017;Li et al. 2017;Jin et al. 2017
TACC1	NO	Li et al. 2017
TAF2	NO	Li et al. 2017
TAL1	NO	Li et al. 2017
TAX1BP1	NO	Li et al. 2017
TAZ	NO	Li et al. 2017
TBC1D1	NO	Li et al. 2017
TBC1D32	YES	Jin et al. 2017
TBC1D4	NO	Li et al. 2017
TBX1	NO	Ellesoe et al. 2017;Li et al. 2017;Jin et al. 2017;Zaidi et al. 2017
TBX2	NO	Li et al. 2017
TBX20	NO	Ellesoe et al. 2017;Li et al. 2017;Jin et al. 2017;Zaidi et al. 2017
TBX3	NO	Ellesoe et al. 2017;Li et al. 2017;Jin et al. 2017;Zaidi et al. 2017
TBX5	NO	Ellesoe et al. 2017;Li et al. 2017;Jin et al. 2017;Zaidi et al. 2017
TBX6	NO	Li et al. 2017
TBXAS1	NO	Li et al. 2017
TCAP	NO	Li et al. 2017
TCF12	NO	Li et al. 2017
TCF21	NO	Li et al. 2017;Zaidi et al. 2017
TCF4	NO	Li et al. 2017
TCF7L2	NO	Li et al. 2017
TCOF1	NO	Jin et al. 2017
TCP1	NO	Li et al. 2017
TCTN2	YES	Ellesoe et al. 2017;Li et al. 2017
TCTN3	YES	Li et al. 2017
TDGF1	NO	Ellesoe et al. 2017;Li et al. 2017;Zaidi et al. 2017
TDP2	NO	Li et al. 2017
TECRL	NO	Li et al. 2017
TFAP2A	NO	Ellesoe et al. 2017
TFAP2B	NO	Ellesoe et al. 2017;Li et al. 2017;Jin et al. 2017;Zaidi et al. 2017
TFDP1	NO	Li et al. 2017
TFDP2	NO	Li et al. 2017
TFF3	NO	Li et al. 2017
TFPI	NO	Li et al. 2017
TGFB1	NO	Li et al. 2017
TGFB1I1	NO	Li et al. 2017
TGFB2	NO	Ellesoe et al. 2017;Li et al. 2017
TGFB3	NO	Ellesoe et al. 2017;Li et al. 2017
TGFBR1	NO	Li et al. 2017;Jin et al. 2017
TGFBR2	NO	Li et al. 2017;Jin et al. 2017;Zaidi et al. 2017
TGFBR3	NO	Ellesoe et al. 2017;Li et al. 2017
TGIF1	NO	Ellesoe et al. 2017
THBS1	NO	Li et al. 2017
THBS2	NO	Li et al. 2017
THBS3	NO	Li et al. 2017
THBS4	NO	Li et al. 2017
THOC2	NO	Li et al. 2017
THOC7	NO	Li et al. 2017
TIMM21	NO	Li et al. 2017
TJP2	NO	Li et al. 2017
TLE1	NO	Li et al. 2017
TLE4	NO	Li et al. 2017
TLL1	NO	Ellesoe et al. 2017;Li et al. 2017;Jin et al. 2017;Zaidi et al. 2017
TLN1	NO	Li et al. 2017
TM2D1	NO	Li et al. 2017
TMBIM4	NO	Li et al. 2017;Zaidi et al. 2017
TMED10	NO	Li et al. 2017
TMEM126A	NO	Li et al. 2017
TMEM131	NO	Li et al. 2017
TMEM131L	NO	Li et al. 2017
TMEM159	NO	Li et al. 2017
TMEM2	NO	Li et al. 2017
TMEM237	YES	Li et al. 2017
TMEM38B	NO	Li et al. 2017
TMEM50B	NO	Li et al. 2017
TMEM64	NO	Li et al. 2017
TMEM67	YES	Ellesoe et al. 2017;Li et al. 2017;Jin et al. 2017
TMPO	NO	Li et al. 2017
TMPRSS4	NO	Li et al. 2017
TMSB15A	NO	Li et al. 2017
TNF	NO	Li et al. 2017
TNFAIP8	NO	Li et al. 2017
TNFAIP8L1	NO	Li et al. 2017
TNFRSF21	NO	Li et al. 2017;Zaidi et al. 2017
TNFSF8	NO	Li et al. 2017
TNNC1	NO	Li et al. 2017
TNNI3	NO	Ellesoe et al. 2017;Li et al. 2017
TNNT2	NO	Li et al. 2017
TOMM40L	NO	Li et al. 2017
TOP1	NO	Li et al. 2017
TOP2A	NO	Li et al. 2017
TOP2B	NO	Li et al. 2017
TOR1AIP2	NO	Li et al. 2017
TP63	NO	Li et al. 2017
TPD52	NO	Li et al. 2017
TPM1	NO	Li et al. 2017
TPM4	NO	Li et al. 2017
TPRKB	NO	Li et al. 2017
TPX2	NO	Li et al. 2017
TRAF3IP1	YES	Li et al. 2017
TRAF6	NO	Li et al. 2017
TRAPPC2	NO	Li et al. 2017
TRIM24	NO	Li et al. 2017
TRIM32	NO	Li et al. 2017;Zaidi et al. 2017
TRIM37	NO	Li et al. 2017
TRIM41	NO	Li et al. 2017
TRIM55	NO	Li et al. 2017
TRIP11	YES	Ellesoe et al. 2017
TSC1	NO	Li et al. 2017;Jin et al. 2017;Zaidi et al. 2017
TSC2	NO	Li et al. 2017;Jin et al. 2017
TSC22D3	NO	Li et al. 2017
TSEN15	NO	Li et al. 2017;Zaidi et al. 2017
TSHZ1	NO	Li et al. 2017
TSN	NO	Li et al. 2017
TSPAN12	NO	Li et al. 2017
TSPAN3	NO	Li et al. 2017
TSR2	NO	Li et al. 2017
TTC13	NO	Li et al. 2017
TTC21B	YES	Li et al. 2017;Jin et al. 2017;Zaidi et al. 2017
TTC27	NO	Li et al. 2017
TTC30A	YES	Li et al. 2017;Zaidi et al. 2017
TTC37	NO	Li et al. 2017
TTC7A	NO	Li et al. 2017
TTC8	YES	Li et al. 2017;Zaidi et al. 2017
TTK	NO	Li et al. 2017
TTLL3	YES	Li et al. 2017
TTLL6	YES	Li et al. 2017
TTN	NO	Li et al. 2017
TUBB2B	NO	Li et al. 2017
TWIST1	NO	Li et al. 2017;Jin et al. 2017;Zaidi et al. 2017
TWIST2	NO	Li et al. 2017
TWISTNB	NO	Li et al. 2017
TXLNB	NO	Li et al. 2017
TXNL1	NO	Li et al. 2017
UBE2B	YES	Li et al. 2017
UBE2E1	NO	Li et al. 2017
UBE2E2	NO	Li et al. 2017
UBE3B	NO	Li et al. 2017
UBIAD1	NO	Li et al. 2017
UBR1	NO	Li et al. 2017;Jin et al. 2017;Zaidi et al. 2017
UBR5	NO	Li et al. 2017
UCHL5	NO	Li et al. 2017
UCK1	NO	Li et al. 2017
UGDH	NO	Li et al. 2017
UGGT1	NO	Li et al. 2017
UNC45B	NO	Li et al. 2017
URI1	NO	Li et al. 2017
UROD	NO	Li et al. 2017
USP10	NO	Li et al. 2017
USP15	NO	Li et al. 2017
USP34	NO	Li et al. 2017;Zaidi et al. 2017
USP44	NO	Li et al. 2017
UST	NO	Li et al. 2017
UTRN	NO	Li et al. 2017
UVRAG	NO	Li et al. 2017
VAMP3	NO	Li et al. 2017
VAMP5	NO	Li et al. 2017
VANGL1	NO	Li et al. 2017
VANGL2	YES	Ellesoe et al. 2017;Li et al. 2017;Zaidi et al. 2017
VARS	NO	Li et al. 2017
VASH2	NO	Li et al. 2017
VCL	NO	Li et al. 2017
VEGFA	NO	Ellesoe et al. 2017;Li et al. 2017;Zaidi et al. 2017
VEGFC	NO	Li et al. 2017;Zaidi et al. 2017
VHL	NO	Li et al. 2017
VIT	NO	Li et al. 2017;Zaidi et al. 2017
VLDLR	NO	Li et al. 2017
VPS13B	NO	Li et al. 2017
VPS33B	NO	Li et al. 2017
VPS8	NO	Li et al. 2017
WAC	NO	Li et al. 2017
WASHC5	NO	Ellesoe et al. 2017;Li et al. 2017
WDPCP	YES	Li et al. 2017
WDR18	NO	Li et al. 2017
WDR19	YES	Jin et al. 2017
WDR26	NO	Li et al. 2017
WDR33	NO	Li et al. 2017
WDR35	YES	Jin et al. 2017
WDR46	NO	Li et al. 2017
WDR5	YES	Li et al. 2017
WDR6	NO	Li et al. 2017
WDR60	YES	Jin et al. 2017
WDR89	NO	Li et al. 2017
WNT1	NO	Li et al. 2017
WNT10A	NO	Li et al. 2017
WNT10B	NO	Li et al. 2017
WNT11	NO	Li et al. 2017
WNT16	NO	Li et al. 2017
WNT2	NO	Li et al. 2017
WNT2B	NO	Li et al. 2017
WNT3	NO	Li et al. 2017
WNT3A	NO	Li et al. 2017;Zaidi et al. 2017
WNT4	NO	Li et al. 2017
WNT5A	NO	Ellesoe et al. 2017;Li et al. 2017
WNT5B	NO	Li et al. 2017
WNT6	NO	Li et al. 2017
WNT7A	NO	Li et al. 2017
WNT7B	NO	Li et al. 2017
WNT8A	NO	Li et al. 2017
WNT8B	NO	Li et al. 2017
WNT9A	NO	Li et al. 2017
WNT9B	NO	Li et al. 2017
WRB	NO	Li et al. 2017
WRN	NO	Ellesoe et al. 2017
WWC2	NO	Li et al. 2017
XIRP1	NO	Li et al. 2017
XPNPEP2	NO	Li et al. 2017
XPO1	NO	Li et al. 2017;Zaidi et al. 2017
XRCC4	NO	Li et al. 2017
YBEY	NO	Li et al. 2017
YLPM1	NO	Li et al. 2017
YPEL2	NO	Li et al. 2017
YWHAE	YES	Ellesoe et al. 2017
YWHAG	YES	Li et al. 2017
YWHAH	NO	Li et al. 2017
ZBED4	NO	Li et al. 2017
ZBTB10	NO	Li et al. 2017
ZBTB14	NO	Jin et al. 2017
ZC3H15	NO	Li et al. 2017
ZC3H7B	NO	Li et al. 2017
ZCCHC24	NO	Li et al. 2017
ZCCHC3	NO	Li et al. 2017
ZCCHC7	NO	Li et al. 2017
ZDBF2	NO	Li et al. 2017
ZEB2	NO	Ellesoe et al. 2017;Li et al. 2017;Jin et al. 2017;Zaidi et al. 2017
ZFP36L1	NO	Li et al. 2017
ZFPM1	NO	Li et al. 2017;Zaidi et al. 2017
ZFPM2	NO	Ellesoe et al. 2017;Li et al. 2017;Jin et al. 2017
ZFYVE16	NO	Li et al. 2017
ZFYVE9	NO	Li et al. 2017
ZIC2	NO	Li et al. 2017
ZIC3	NO	Ellesoe et al. 2017;Li et al. 2017;Jin et al. 2017;Zaidi et al. 2017
ZIC4	NO	Li et al. 2017
ZIC5	NO	Li et al. 2017
ZMAT2	NO	Li et al. 2017
ZMPSTE24	NO	Li et al. 2017
ZNF143	NO	Li et al. 2017
ZNF208	NO	Li et al. 2017
ZNF281	NO	Li et al. 2017
ZNF326	NO	Li et al. 2017
ZNF469	NO	Li et al. 2017
ZNF480	NO	Li et al. 2017;Zaidi et al. 2017
ZNF528	NO	Li et al. 2017;Zaidi et al. 2017
ZNF534	NO	Li et al. 2017;Zaidi et al. 2017
ZNF585A	NO	Li et al. 2017
ZNF610	NO	Li et al. 2017;Zaidi et al. 2017
ZNF638	NO	Li et al. 2017;Zaidi et al. 2017
ZNF766	NO	Li et al. 2017
ZNHIT3	NO	Li et al. 2017;Zaidi et al. 2017
ZNHIT6	NO	Li et al. 2017

## Sheet: Supplemental Table2
LOF gene	Position	Putatively Damaging Variant	Functional catagroy	Allele Frequency in GnomAD_EAS	CADD	ACMG classification	Envidence	oe/(LOUEF)	Proband:GT	Father:GT	Mother:GT	Previously Reported Association with CHD/LD (Evidence from Human, Animal, or In Vitro Studies)
AHSA2	2:61412748A>T	NM_152392:c.A187T:p.K63X	stopgain	None	44	VUS	PM2	0.87 (0.47 - 1.64)	CH0551:0/1	CH0551F:0/1	CH0551M:0/0	No
BBS10	12:76740374G>C	NM_024685c.C1391G:p.S464X	stopgain	0.0002	10.73	VUS	PM2;PP3;PP5	0.92 (0.62 - 1.42)	CH0551:0/1	CH0551F:0/1	CH0551M:0/0	No
BBS7	4:122768663T>C	NM_176824.3: c.935-2T>C	splicing	None	22.6	LP	PVS1;PM2	0.54 (0.42 - 0.7)	CH5072:0/1	CH5072F:0/0	CH5072M:0/1	No
CCDC25	8:27593711GTCCTTTTC>G	NM_001304530:c.391_398del:p.E131fs*	frameshift_deletion	0	None	VUS	PM2	0.53 (0.32 - 0.92)	CH2713:0/1	CH2713F:0/1	CH2713M:0/0	No
CCDC40	17:78064169GAACACAGGACACACACAGCACGTGCATGAAC>G	NM_001243342:c.3065_3124del:p.E1022fs*	frameshift_deletion	0.0001	None	VUS	PM2;PM4;BP4	0.82 (0.69 - 0.96)	CH5231:0/1	CH5231F:1/1	CH5231M:NA	Previously reported pathogenic variants in this gene are associated with CHD/LD, but this variant is newly identified.evidence from Human（PMID: 28302740）
CNTRL	9:123877377C>T	NM_007018: c.C1354T:p.R452X	stopgain	0	39	VUS	PM2	0.74 (0.65 - 0.83)	CH2573:0/1	CH2573F:0/1	CH2573M:0/0	No
CWC27	5:64070616T>TAA	NM_005869.4: c.139+3_139+4insAA	splicing	0.0005	None	VUS	PM2	0.8 (0.56 - 1.18)	CH2074:0/1	CH2074F:0/1	CH2074M:NA	No
DES	2:220285033G>T	NM_001927: c.G700T:p.E234X	stopgain	None	38	P	PVS1;PM2;PP3	0.6 (0.45 - 0.81)	CH5072:0/1	CH5072F:0/0	CH5072M:0/1	No
DLD	7:107559545G>A	NM_000108.5: c.1464+1G>A	splicing	None	25.4	P	PVS1;PM2;PP5	0.53 (0.39 - 0.73)	CH1978:0/1	CH1978F:0/1	CH1978M:0/0	No
DNAAF2	14:50094802CTGTT>C	NM_018139: c.1931_1934del:p.K644fs*	frameshift_deletion	6.476e-05	None	VUS	PVS1;PM2	1.47 (1.19 - 1.81)	CH2573:0/1	CH2573F:0/1	CH2573M:0/0	Previously reported pathogenic variants in this gene are associated with CHD/LD, but this variant is newly identified.evidence from Human（PMID: 32638265）
DNAH11	7:21630934G>A	NM_001277115:c.G2406A:p.W802X	stopgain	None	32	LP	PVS1;PM2	0.84 (0.78 - 0.91)	CH5031:0/1	CH5031F:0/0	CH5031M:0/1	Previously reported(PMID: 31040315)
	7:21912981CAT>C	NM_001277115:c.12058_12059del:p.M4020fs*	frameshift_deletion	None	None	LP	PVS1;PM2	0.84 (0.78 - 0.91)	CH5078:0/1	CH5078F:0/1	CH5078M:0/0	Previously reported pathogenic variants in this gene are associated with CHD/LD, but this variant is newly identified.evidence from Human(PMID: 31040315)
	7:21847548AAGAC>A	NM_001277115: c.10214_10217del:p.K3405fs*	frameshift_deletion	None	None	LP	PVS1;PM2	0.84 (0.78 - 0.91)	CH5103:0/1	CH5103F:0/1	CH5103M:0/0	Previously reported pathogenic variants in this gene are associated with CHD/LD, but this variant is newly identified.evidence from Human(PMID: 31040315)
DOCK6	19:11363620TTCAG>T	NM_020812: c.143_146del:p.T48fs*	frameshift_deletion	None	None	LP	PVS1;PM2	0.76 (0.67 - 0.87)	CH1778:0/1	CH1778F:0/0	CH1778M:0/1	No
DYNC2H1	11:102984264A>G	NM_001377.3: c.196-2A>G	splicing	None	21.7	LP	PVS1;PM2	0.78 (0.71 - 0.86)	CH0404:0/1	CH0404F:0/1	CH0404M:0/0	No
FAM91A1	8:124811895G>T	NM_144963.4: c.1695+1G>T	splicing	None	26.4	VUS	PM2	0.33 (0.24 - 0.46)	CH2456:0/1	CH2456F:0/0	CH2456M:0/1	No
GDF1	19:18981025ACGGGGGCG>A	NM_001492: c.84_91del:p.R28fs*	frameshift_deletion	0.0005	None	LP	PVS1;PM2	2.23 (1.12 - 1.97)	CH1946:0/1	CH1946F:0/0	CH1946M:0/1	Previously reported pathogenic variants in this gene are associated with CHD/LD, but this variant is newly identified.evidence from Human（PMID: 38684630）
GPRC6A	6:117127972C>T	NM_001286355: c.G896A:p.W299X	stopgain	None	35	VUS	PM2;PP3	1.08 (0.83 - 1.42)	CH2713:0/1	CH2713F:0/0	CH2713M:0/1	No
GSN	9:124062146CCGCACCGCCCCGCGCCCGCGCTGCTTTG>C	NM_000177:c.8_35del:p.P3fs*	frameshift_deletion	0	None	VUS	PVS1;PM2;BP6	0.62 (0.48 - 0.79)	CH5088:0/1	CH5088F:0/0	CH5088M:0/1	No
HADHA	2:26416539GT>G	NM_000182:c.1791delA:p.K597fs*	frameshift_deletion	None	None	LP	PVS1;PM2	0.53 (0.37 - 0.76)	CH5031:0/1	CH5031F:0/0	CH5031M:0/1	No
IFT122	3:129177521G>A	NM_052989.3: c.272+1G>A	splicing	0	27.3	P	PVS1;PM2;PP5	0.69 (0.58 - 0.81)	CH5078:0/1	CH5078F:0/0	CH5078M:0/1	Previously reported pathogenic variants in this gene are associated with CHD/LD, but this variant is newly identified.evidence from zebrifish（PMID: 20493458）
INTS8	8:95853820G>T	NM_017864.4: c.1118+1G>T	splicing	None	22.9	LP	PVS1;PM2	0.28 (0.18 - 0.45)	CH0551:0/1	CH0551F:0/0	CH0551M:0/1	No
MLF1	3:158322949ACT>A	NM_001130156: c.691_692del:p.L231fs*	frameshift_deletion	5.8e-05	None	VUS	PM2	0.85 (0.59 - 1.26)	CH5045:0/1	CH5045F:0/1	CH5045M:0/0	No
MMRN1	4:90856072C>G	NM_007351:c.C1241G:p.S414X	stopgain	None	40	VUS	PM2;PP3	0.84 (0.7 - 1.02)	CH2531:0/1	CH2531F:0/0	CH2531M:0/1	No
MPPE1	18:11889491T>C	NM_023075.6: c.391-2T>C	splicing	0	14.04	VUS	PM2	0.72 (0.51 - 1.03)	CH2069:0/1	CH2069F:0/0	CH2069M:0/1	No
NEB	2:152507305A>AC	NM_001164507:c.7009dupG:p.V2337fs*	frameshift_insertion	None	None	LP	PVS1;PM2	0.55 (0.5 - 0.6)	CH1258:0/1	CH1258F:0/1	CH1258M:0/0	No
NPHP3	3:132415642G>A	NM_153240:c.C2104T:p.R702X	stopgain	0	40	P	PVS1;PM2;PP3;PP5	0.73 (0.61 - 0.87)	CH2069:0/1	CH2069F:0/1	CH2069M:0/0	Previously reported pathogenic variants in this gene are associated with CHD/LD, but this variant is newly identified.evidence from Human（PMID: 18371931）
NUB1	7:151046327G>C	NM_001243351.2: c.285+1G>C	splicing	None	18.89	VUS	PM2	0.51 (0.36 - 0.73)	CH2004:0/1	CH2004F:0/0	CH2004M:0/1	No
OBSCN	1:228486414CA>C	NM_001271223:c.13207delA:p.R4403fs*	frameshift_deletion	None	None	LP	PVS1;PM2	0.95 (0.89 - 1.01)	CH2319:0/1	CH2319F:0/0	CH2319M:0/1	No
PDE2A	11:72342130G>A	NM_001243784:c.C73T:p.R25X	stopgain	0	21	LP	PVS1;PM2	0.44 (0.34 - 0.56)	CH2456:0/1	CH2456F:0/1	CH2456M:0/0	No
PIGT	20:44049288C>T	NM_001184730:exon6:c.C682T:p.R228X	stopgain	0.0002	29.5	P	PVS1;PM2;PP3;PP5	0.87 (0.7 - 1.08)	CH5071:0/1	CH5071F:0/0	CH5071M:0/1	No
PYGB	20:25259076GT>G	NM_002862:c.978delT:p.C326fs*	frameshift_deletion	None	None	VUS	PM2	0.85 (0.71 - 1.02)	CH5231:0/1	CH5231F:0/0	CH5231M:NA	No
RYR1	19:38939032C>T	NM_000540:exon10:c.C838T:p.R280X	stopgain	0	37	P	PVS1;PM2;PP3;PP5	0.59 (0.54 - 0.64)	CH0741:0/1	CH0741F:0/1	CH0741M:0/0	No
SETDB2	13:50038193G>A	NM_001320699.2: c.208+1G>A	splicing	0.0004	15.56	VUS	PM2	0.65 (0.5 - 0.86)	CH5071:0/1	CH5071F:0/1	CH5071M:0/0	No
SPINK5	5:147466096G>A	NM_006846.4: c.410+1G>A	splicing	5.805e-05	15.07	P	PVS1;PM2;PP3;PP5	0.78 (0.67 - 0.91)	CH5045:0/1	CH5045F:0/0	CH5045M:0/1	No
SYNPO2L	10:75406763G>A	NM_024875: c.C1975T:p.R659X	stopgain	None	28.6	VUS	PM2	0.73 (0.56 - 0.97)	CH5071:0/1	CH5071F:0/1	CH5071M:0/0	No
TBX1	22:19747201G>T	NM_005992.1: c.34+1G>T	splicing	0	17.14	LP	PVS1;PM2	0.44 (0.29 - 0.7)	CH2073:0/1	CH2073F:0/1	CH2073M:0/0	No
TOR1AIP2	1:179815853AAAAGGCC>A	NM_145034: c.759_765del:p.E253fs*	frameshift_deletion	0.0001	None	VUS	PM2	0.56 (0.39 - 0.82)	CH0819:0/1	CH0819F:0/1	CH0819M:0/0	No
TRAF3IP1	2:239237852CTG>C	NM_001139490:exon5:c.785_786del:p.L262fs*	frameshift_deletion	None	None	LP	PVS1;PM2	0.57 (0.45 - 0.72)	CH5176:0/1	CH5176F:0/1	CH5176M:0/0	No
TTC27	2:33045976C>CTAAG	NM_001193509:exon20:c.2353_2354insTAAG:p.L785fs*	frameshift_insertion	0.0001	None	VUS	PM2	0.62 (0.51 - 0.77)	CH2074:0/1	CH2074F:0/0	CH2074M:0/1	No
TTC7A	2:47233789C>T	NM_001288955:c.C151T:p.R51X	stopgain	0.0001	38	P	PVS1;PM2;PP3	1.02 (0.87 - 1.2)	CH2073:0/1	CH2073F:0/0	CH2073M:0/1	No
UNC45B	17:33477108C>T	NM_001033576:exon4:c.C247T:p.R83X	stopgain	5.836e-05	37	VUS	PM2	0.8 (0.66 - 0.97)	CH5078:0/1	CH5078F:0/1	CH5078M:0/0	No
USP44	12:95927643A>T	NM_001042403:exon2:c.T390A:p.Y130X	stopgain	0.0003	23	VUS	None	0.83 (0.67 - 1.03)	CH2024:0/1	CH2024F:0/1	CH2024M:0/0	No
VEGFA	6:43748503C>T	NM_001025366:c.C997T:p.R333X	stopgain	0	37	P	PVS1;PM2;PP3	0.42 (0.29 - 0.61)	CH2713:0/1	CH2713F:0/0	CH2713M:0/1	No
VPS33B	15:91543791T>TC	NM_001289148:c.1428dupG:p.K477fs*	frameshift_insertion	None	None	P	PVS1;PM2;PP5	0.81 (0.67 - 0.97)	CH5078:0/1	CH5078F:0/1	CH5078M:0/0	No
WDPCP	2:63605520C>T	NM_015910.7: c.1748+1C>T	splicing	0.0001	17.18	LP	PVS1;PM2	0.76 (0.62 - 0.94)	CH2547:0/1	CH2547F:0/1	CH2547M:0/0	Previously reported pathogenic variants in this gene are associated with CHD/LD, but this variant is newly identified.evidence from Human（PMID: 25427950）
ZCCHC7	9:37126743GA>G	NM_001289119:c.415delA:p.K139fs*	frameshift_deletion	None	None	VUS	PM2	0.79 (0.61 - 1.03)	CH2057:0/1	CH2057F:0/0	CH2057M:0/1	No
ZNHIT3	17:34851116G>GTT	NM_001281434:c.168_169insTT:p.Q56fs*	frameshift_insertion	None	None	VUS	PM2	1.41 (1.01 - 1.87)	CH2713:0/1	CH2713F:0/1	CH2713M:0/0	No
